# Supplementary material for: Highly oxidized albumin is cleared by liver sinusoidal endothelial cells via the receptors stabilin-1 and -2
Source: Sci Rep. 2023 Nov 5;13:19121. doi: 10.1038/s41598-023-46462-9 (PMC10625979; doi:10.1038/s41598-023-46462-9)
Supplement: Supplementary file 1 — Supplementary Information 1. [file 41598_2023_46462_MOESM1_ESM.xlsx]

## Sheet: Oxi
Checked	Protein FDR Confidence: Combined	Master	Accession	Description	Exp. q-value: Combined	Contaminant	Sum PEP Score	Coverage [%]	# Peptides	# PSMs	# Unique Peptides	# AAs	MW [kDa]	calc. pI	Score CHIMERYS Identification: CHIMERYS Identification	# Peptides (by Search Engine): CHIMERYS Identification	Biological Process	Cellular Component	Molecular Function	Pfam IDs	Entrez Gene ID	Ensembl Gene ID	Gene Symbol	Gene ID	Reactome Pathways	WikiPathways	# Protein Pathway Groups	Found in Sample: F1: Sample	# Protein Groups	Modifications
FALSE	Medium	Master Protein	A2ASS6	Titin OS=Mus musculus OX=10090 GN=Ttn PE=1 SV=1	0.037	FALSE	1.47	0	1	2	1	35213	3904.1	6.2	0.47	1	cell organization and biogenesis;protein metabolism;other metabolic processes;developmental processes;signal transduction;other biological processes	cytoskeleton;nucleus	cytoskeletal activity;kinase activity;other molecular function	Pf00041, Pf00069, Pf02818, Pf07679, Pf09042, Pf18362		ENSMUSG00000051747	Ttn	A2ASS5; A2ASS6; A2ASS7			0	High	1
FALSE	Low	Master Protein	A2ARZ3	Fibrous sheath-interacting protein 2 OS=Mus musculus OX=10090 GN=Fsip2 PE=1 SV=3	0.062	FALSE	1.208	0	1	1	1	6995	784.4	6.51	0.55	1	cell organization and biogenesis;other biological processes	cytoskeleton		Pf15783		ENSMUSG00000075249	Fsip2	A2ARZ1; A2ARZ3			0	High	1
FALSE	High	Master Protein	Q6ZWQ0	Nesprin-2 OS=Mus musculus OX=10090 GN=Syne2 PE=1 SV=2	0.004	FALSE	2.633	0	1	2	1	6874	782.2	5.33	0.61	1	cell organization and biogenesis;transport;developmental processes;other biological processes	plasma membrane;other membranes;cytosol;cytoskeleton;mitochondrion;ER/Golgi;nucleus;other cell component	cytoskeletal activity;other molecular function	Pf00307, Pf00435, Pf10541	319565	ENSMUSG00000063450	Syne2	mmu:319565; Q640M5; Q6ZWQ0		Ovarian infertility	1	High	1
FALSE	Medium	Master Protein	Q9QXS1	Plectin OS=Mus musculus OX=10090 GN=Plec PE=1 SV=3	0.033	FALSE	1.554	0	1	1	1	4691	533.9	5.96	0.07	1	cell cycle OR cell proliferation;cell organization and biogenesis;other metabolic processes;stress response;developmental processes;other biological processes	plasma membrane;other membranes;cytosol;cytoskeleton;mitochondrion;other cell component	cytoskeletal activity;other molecular function	Pf00307, Pf00681, Pf03501, Pf17902, Pf18373	18810	ENSMUSG00000022565	Plec	E9QN87; mmu:18810; Q6S384; Q6S389; Q6S394; Q9CS65; Q9QUT2; Q9QXQ8; Q9QXQ9; Q9QXR0; Q9QXR1; Q9QXR2; Q9QXR3; Q9QXR4; Q9QXR5; Q9QXR6; Q9QXR7; Q9QXR8; Q9QXR9; Q9QXS0; Q9QXS1; Q9QXS2; Q9QXS3	Type I hemidesmosome assembly; Caspase-mediated cleavage of cytoskeletal proteins	Alpha 6 beta 4 integrin signaling pathway; EGFR1 signaling pathway	4	High	1
FALSE	High	Master Protein	Q9JHU4	Cytoplasmic dynein 1 heavy chain 1 OS=Mus musculus OX=10090 GN=Dync1h1 PE=1 SV=2	0	FALSE	6.443	1	4	4	4	4644	531.7	6.42	1.27	4	cell cycle OR cell proliferation;cell organization and biogenesis;transport;other biological processes	cytoskeleton;nucleus;other cell component	cytoskeletal activity;other molecular function	Pf03028, Pf08385, Pf08393, Pf12774, Pf12775, Pf12777, Pf12780, Pf12781, Pf17852, Pf18198, Pf18199	13424	ENSMUSG00000018707	Dync1h1	E9QM71; mmu:13424; Q9JHU4	Neutrophil degranulation; COPI-mediated anterograde transport; RHO GTPases Activate Formins; MHC class II antigen presentation; Separation of Sister Chromatids; Anchoring of the basal body to the plasma membrane; Amplification of signal from unattached kinetochores via a MAD2 inhibitory signal; Resolution of Sister Chromatid Cohesion; Regulation of PLK1 Activity at G2/M Transition; Loss of Nlp fr…		19	High	1
FALSE	Low	Master Protein	Q8VHE6	Dynein axonemal heavy chain 5 OS=Mus musculus OX=10090 GN=Dnah5 PE=1 SV=2	0.058	FALSE	1.248	0	1	1	1	4621	527.2	6.15	0.15	1	cell organization and biogenesis;transport;developmental processes;other biological processes	non-structural extracellular;cytoskeleton;other cell component	cytoskeletal activity;other molecular function	Pf03028, Pf08385, Pf08393, Pf12774, Pf12775, Pf12777, Pf12780, Pf12781, Pf17852, Pf17857, Pf18198, Pf18199	110082	ENSMUSG00000022262	Dnah5	E9QKD7; mmu:110082; Q8BWG1; Q8VHE6			0	High	1
FALSE	Medium	Master Protein	B1AR51	Dynein, axonemal, heavy chain 9 OS=Mus musculus OX=10090 GN=Dnah9 PE=1 SV=1	0.036	FALSE	1.504	0	1	2	1	4484	512	5.91	0.21	1	transport;other biological processes	non-structural extracellular;cytoskeleton	cytoskeletal activity;other molecular function	Pf03028, Pf08385, Pf08393, Pf12774, Pf12775, Pf12777, Pf12780, Pf12781, Pf17852, Pf17857, Pf18198, Pf18199	237806	ENSMUSG00000056752	Dnah9	B1AR51; mmu:237806			0	High	1
FALSE	High	Master Protein	E9Q414	Apolipoprotein B-100 OS=Mus musculus OX=10090 GN=Apob PE=1 SV=1	0	FALSE	21.489	2	10	11	10	4505	509.1	6.81	3.74	10	cell organization and biogenesis;protein metabolism;other metabolic processes;transport;developmental processes;other biological processes	non-structural extracellular;other membranes;cytosol;ER/Golgi;other cell component	signal transduction activity or receptor binding;transporter activity;other molecular function	Pf01347, Pf06448, Pf09172, Pf12491	238055	ENSMUSG00000020609	Apob	E9Q414; mmu:238055; Q3UH74; Q497D8; Q61314; Q61318; Q8CGG8	Regulation of Insulin-like Growth Factor (IGF) transport and uptake by Insulin-like Growth Factor Binding Proteins (IGFBPs); Post-translational protein phosphorylation; Regulation of TLR by endogenous ligand; Cell surface interactions at the vascular wall; Cargo recognition for clathrin-mediated endocytosis; Retinoid metabolism and transport; Heme signaling; Scavenging by Class B Receptors; Scave…		19	High	1
FALSE	Medium	Master Protein	Q8BW94	Dynein axonemal heavy chain 3 OS=Mus musculus OX=10090 GN=Dnah3 PE=1 SV=2	0.038	FALSE	1.445	0	1	1	1	4083	467.5	5.91	0.33	1	other biological processes	cytoskeleton	cytoskeletal activity;other molecular function	Pf03028, Pf08393, Pf12774, Pf12775, Pf12777, Pf12780, Pf12781, Pf17852, Pf17857, Pf18198, Pf18199		ENSMUSG00000052273	Dnah3	O08829; Q7TT83; Q8BW94			0	High	1
FALSE	Medium	Master Protein	Q8BLN6	Protein unc-80 homolog OS=Mus musculus OX=10090 GN=Unc80 PE=1 SV=3	0.02	FALSE	1.758	0	1	1	1	3326	370.3	6.98	0.3	1	transport;other biological processes	plasma membrane;other membranes;other cell component	transporter activity	Pf15778, Pf19424, Pf20262	329178	ENSMUSG00000055567	Unc80	B2KGE8; B2KGG4; B8XCJ6; mmu:329178; Q69Z93; Q8BJN5; Q8BLN6; Q8BLP6	Stimuli-sensing channels		1	High	1
FALSE	Medium	Master Protein	E9PVZ8	Golgi autoantigen, golgin subfamily b, macrogolgin 1 OS=Mus musculus OX=10090 GN=Golgb1 PE=1 SV=1	0.028	FALSE	1.617	0	1	4	1	3238	369.9	5.05	1.53	1	cell cycle OR cell proliferation;other biological processes	other membranes;ER/Golgi			224139	ENSMUSG00000034243	Golgb1	E9PVZ8; mmu:224139	COPI-mediated anterograde transport; Golgi Associated Vesicle Biogenesis		2	High	1
FALSE	Medium	Master Protein	Q8BV79	TPR and ankyrin repeat-containing protein 1 OS=Mus musculus OX=10090 GN=Trank1 PE=2 SV=3	0.036	FALSE	1.513	0	1	1	1	2999	343.1	7.81	0.34	1					320429	ENSMUSG00000062296	Trank1	mmu:320429; Q5RJH5; Q6ZQD5; Q8BV79			0	High	1
FALSE	High	Master Protein	Q9ERU9	E3 SUMO-protein ligase RanBP2 OS=Mus musculus OX=10090 GN=Ranbp2 PE=1 SV=2	0	FALSE	5.339	1	2	2	2	3053	340.9	6.18	0.42	2	protein metabolism;other metabolic processes;transport;other biological processes	other membranes;nucleus;other cell component	nucleic acid binding activity;other molecular function	Pf00160, Pf00638, Pf00641, Pf12185	19386	ENSMUSG00000003226	Ranbp2	E9QM01; mmu:19386; Q61992; Q8C9K9; Q9ERU9	SUMOylation of chromatin organization proteins; Separation of Sister Chromatids; Amplification of signal from unattached kinetochores via a MAD2 inhibitory signal; Resolution of Sister Chromatid Cohesion; RHO GTPases Activate Formins; EML4 and NUDC in mitotic spindle formation; Transport of the SLBP independent Mature mRNA; Transport of the SLBP Dependant Mature mRNA; Transport of Mature mRNA Der…		21	High	1
FALSE	Medium	Master Protein	P11881	Inositol 1,4,5-trisphosphate receptor type 1 OS=Mus musculus OX=10090 GN=Itpr1 PE=1 SV=2	0.01	FALSE	2.155	0	1	1	1	2749	313	6.04	0.21	1	cell-cell signaling;stress response;transport;developmental processes;signal transduction;other biological processes	plasma membrane;other membranes;cytosol;ER/Golgi;nucleus;other cell component	transporter activity;other molecular function	Pf00520, Pf01365, Pf02815, Pf08454, Pf08709	16438	ENSMUSG00000030102	Itpr1	mmu:16438; P11881; P20943; Q99LG5	Antigen activates B Cell Receptor (BCR) leading to generation of second messengers; Ion homeostasis; Effects of PIP2 hydrolysis; Glucagon-like Peptide-1 (GLP1) regulates insulin secretion; Elevation of cytosolic Ca2+ levels; cGMP effects	Alzheimer's disease; G protein signaling pathways; Myometrial relaxation and contraction pathways; Calcium regulation in cardiac cells	10	High	1
FALSE	High	Master Protein	Q9Z329	Inositol 1,4,5-trisphosphate receptor type 2 OS=Mus musculus OX=10090 GN=Itpr2 PE=1 SV=4	0	FALSE	4.801	1	3	3	3	2701	307.3	6.44	0.84	3	stress response;transport;signal transduction;other biological processes	plasma membrane;other membranes;cytosol;ER/Golgi;nucleus;other cell component	transporter activity;other molecular function	Pf00520, Pf01365, Pf02815, Pf08454, Pf08709	16439	ENSMUSG00000030287	Itpr2	B2KF91; mmu:16439; P70226; Q5DWM3; Q5DWM5; Q61744; Q8R3B0; Q9Z329	Ion homeostasis; Antigen activates B Cell Receptor (BCR) leading to generation of second messengers; Effects of PIP2 hydrolysis; Glucagon-like Peptide-1 (GLP1) regulates insulin secretion; Elevation of cytosolic Ca2+ levels	Alzheimer's disease; Myometrial relaxation and contraction pathways; Calcium regulation in cardiac cells	8	High	1
FALSE	High	Master Protein	E9PVA8	eIF-2-alpha kinase activator GCN1 OS=Mus musculus OX=10090 GN=Gcn1 PE=1 SV=1	0	FALSE	4.093	1	3	3	3	2671	292.8	7.36	0.92	3	stress response;other biological processes	cytosol;other cell component	enzyme regulator activity;nucleic acid binding activity		231659	ENSMUSG00000041638	Gcn1	B2RWW6; E9PVA8; mmu:231659			0	High	1
FALSE	Low	Master Protein	Q8CGS6	DNA polymerase theta OS=Mus musculus OX=10090 GN=Polq PE=1 SV=2	0.054	FALSE	1.285	0	1	1	1	2544	280.5	7.34	0.39	1	cell organization and biogenesis;DNA metabolism;other metabolic processes;stress response;developmental processes;other biological processes	cytosol;ER/Golgi;nucleus;other cell component	nucleic acid binding activity;other molecular function	Pf00270, Pf00271, Pf00476, Pf20470	77782	ENSMUSG00000034206	Polq	mmu:77782; Q3UTE0; Q8CGS6	HDR through MMEJ (alt-NHEJ)		1	High	1
FALSE	High	Master Protein	Q8R4U0	Stabilin-2 OS=Mus musculus OX=10090 GN=Stab2 PE=1 SV=1	0	FALSE	21.774	4	8	8	8	2559	277.3	6.93	1.42	8	cell adhesion;other metabolic processes;stress response;transport	plasma membrane;other membranes;cytosol	other molecular function	Pf00193, Pf02469, Pf12947	192188	ENSMUSG00000035459	Stab2	mmu:192188; Q8BM87; Q8R4U0	Scavenging by Class H Receptors; Hyaluronan uptake and degradation		2	High	1
FALSE	High	Master Protein	Q8R4Y4	Stabilin-1 OS=Mus musculus OX=10090 GN=Stab1 PE=1 SV=1	0	FALSE	14.343	3	6	7	6	2571	276.1	6.65	1.63	6	cell adhesion;cell-cell signaling;stress response;transport;other biological processes	plasma membrane;other membranes;other cell component	other molecular function	Pf00193, Pf02469, Pf12947			Stab1	Q8K0K6; Q8R4Y4; Q8VC09	Scavenging by Class H Receptors		1	High	1
FALSE	High	Master Protein	P26039	Talin-1 OS=Mus musculus OX=10090 GN=Tln1 PE=1 SV=2	0	FALSE	9.487	2	5	5	5	2541	269.7	6.18	0.93	5	cell adhesion;cell organization and biogenesis;signal transduction	plasma membrane;other membranes;cytoskeleton;other cell component	signal transduction activity or receptor binding;cytoskeletal activity;other molecular function	Pf00373, Pf01608, Pf08913, Pf09141, Pf16511	21894	ENSMUSG00000028465	Tln1	A2AIM8; mmu:21894; P26039; Q8VEF0	Platelet degranulation ; MAP2K and MAPK activation; GRB2:SOS provides linkage to MAPK signaling for Integrins ; p130Cas linkage to MAPK signaling for integrins; Smooth Muscle Contraction; SEMA3A-Plexin repulsion signaling by inhibiting Integrin adhesion	Primary focal segmental glomerulosclerosis (FSGS); Integrin-mediated cell adhesion; Focal adhesion	10	High	1
FALSE	Medium	Master Protein	E9Q411	Neuroblastoma-amplified sequence OS=Mus musculus OX=10090 GN=Nbas PE=1 SV=1	0.03	FALSE	1.594	0	1	1	1	2356	265.6	5.95	0.12	1	RNA metabolism OR transcription;other metabolic processes;transport;other biological processes	ER/Golgi	other molecular function	Pf08314, Pf15492	71169	ENSMUSG00000020576	Nbas	E9Q411	COPI-dependent Golgi-to-ER retrograde traffic		1	High	1
FALSE	Medium	Master Protein	Q78DX7	Proto-oncogene tyrosine-protein kinase ROS OS=Mus musculus OX=10090 GN=Ros1 PE=1 SV=1	0.03	FALSE	1.603	0	1	1	1	2340	261.8	6.07	0.35	1	protein metabolism;other metabolic processes;signal transduction;other biological processes	plasma membrane;other membranes;other cell component	kinase activity;other molecular function	Pf00041, Pf07714	19886	ENSMUSG00000019893	Ros1	mmu:19886; Q60705; Q78DX7			0	High	1
FALSE	Low	Master Protein	Q8R4Y8	Rotatin OS=Mus musculus OX=10090 GN=Rttn PE=1 SV=2	0.054	FALSE	1.282	0	1	1	1	2226	248.3	6.52	0.69	1	cell cycle OR cell proliferation;cell organization and biogenesis;developmental processes	other membranes;cytoskeleton;other cell component		Pf14726	246102	ENSMUSG00000023066	Rttn	A0PJL2; mmu:246102; Q8BPW5; Q8C461; Q8CCK5; Q8CIG4; Q8R4Y8			0	High	1
FALSE	High	Master Protein	E9Q3L2	Phosphatidylinositol 4-kinase alpha OS=Mus musculus OX=10090 GN=Pi4ka PE=1 SV=2	0	FALSE	16.547	5	8	8	8	2105	236.9	7.06	1.4	8	other metabolic processes;signal transduction;other biological processes	plasma membrane;other membranes;ER/Golgi;other cell component	kinase activity;other molecular function	Pf00454, Pf00613, Pf19274	224020		Pi4ka	E9Q3L2; mmu:224020; Q3UVT5; Q6DIC7; Q7TNG2; Q80Y45	Synthesis of PIPs at the ER membrane; Synthesis of PIPs at the Golgi membrane		2	High	1
FALSE	High	Master Protein	Q8VDR9	Dedicator of cytokinesis protein 6 OS=Mus musculus OX=10090 GN=Dock6 PE=1 SV=4	0	FALSE	3.691	1	2	2	2	2080	233.1	6.8	0.6	2	signal transduction;other biological processes	cytosol;other cell component	enzyme regulator activity	Pf06920, Pf11878, Pf14429, Pf20421, Pf20422	319899	ENSMUSG00000032198	Dock6	E9QKQ0; mmu:319899; Q3UM59; Q6PFY0; Q8BJS1; Q8VDR9; Q9D461	CDC42 GTPase cycle; RAC1 GTPase cycle; Factors involved in megakaryocyte development and platelet production		3	High	1
FALSE	Medium	Master Protein	Q80XK6	Autophagy-related protein 2 homolog B OS=Mus musculus OX=10090 GN=Atg2b PE=1 SV=3	0.033	FALSE	1.55	0	1	1	1	2075	231.3	5.88	0.64	1	cell organization and biogenesis;other metabolic processes;transport	other membranes;ER/Golgi;other cell component	transporter activity;other molecular function	Pf09333, Pf12624	76559	ENSMUSG00000041341	Atg2b	A0PJL7; mmu:76559; Q80XK6; Q8BIQ4; Q8BIV0; Q8R1H5; Q9CWK6			0	High	1
FALSE	High	Master Protein	Q8VDD5	Myosin-9 OS=Mus musculus OX=10090 GN=Myh9 PE=1 SV=4	0	FALSE	82.244	19	30	40	30	1960	226.2	5.66	11.42	30	cell adhesion;cell cycle OR cell proliferation;cell organization and biogenesis;protein metabolism;stress response;transport;developmental processes;signal transduction;other biological processes	plasma membrane;other membranes;cytosol;cytoskeleton;mitochondrion;nucleus;other cytoplasmic organelle;other cell component	signal transduction activity or receptor binding;cytoskeletal activity;other molecular function	Pf00063, Pf01576, Pf02736	17886	ENSMUSG00000022443	Myh9	mmu:17886; Q3UHT9; Q3UHU4; Q6KAN6; Q811I2; Q8VDD5	Regulation of actin dynamics for phagocytic cup formation; RHO GTPases activate PAKs	Primary focal segmental glomerulosclerosis (FSGS)	3	High	1
FALSE	Medium	Master Protein	H3BKP8	RIKEN cDNA 9930021J03 gene OS=Mus musculus OX=10090 GN=9930021J03Rik PE=1 SV=1	0.048	FALSE	1.335	1	1	1	1	2027	218.8	9.04	0.04	1					240613	ENSMUSG00000046138	9930021J03Rik	H3BKP8			0	High	1
FALSE	Medium	Master Protein	Q99104	Unconventional myosin-Va OS=Mus musculus OX=10090 GN=Myo5a PE=1 SV=2	0.036	FALSE	1.517	0	1	1	1	1853	215.4	8.63	0.64	1	cell-cell signaling;cell organization and biogenesis;other metabolic processes;stress response;transport;developmental processes;other biological processes	other membranes;cytosol;cytoskeleton;ER/Golgi;other cytoplasmic organelle;other cell component	cytoskeletal activity;other molecular function	Pf00063, Pf00612, Pf01843	17918	ENSMUSG00000034593	Myo5a	E9PUE5; mmu:17918; Q99104	Regulation of actin dynamics for phagocytic cup formation		1	High	1
FALSE	Low	Master Protein	Q3UHU5	Microtubule cross-linking factor 1 OS=Mus musculus OX=10090 GN=Mtcl1 PE=1 SV=1	0.058	FALSE	1.249	0	1	1	1	1945	213.7	6.14	0.23	1	cell organization and biogenesis;other biological processes	non-structural extracellular;plasma membrane;other membranes;cytoskeleton;other cell component	cytoskeletal activity;other molecular function	Pf11365, Pf14818	68617	ENSMUSG00000052105	Mtcl1	mmu:68617; Q3UHU5; Q6PAM2; Q80TR7			0	High	1
FALSE	High	Master Protein	Q8CC88	von Willebrand factor A domain-containing protein 8 OS=Mus musculus OX=10090 GN=Vwa8 PE=1 SV=2	0	FALSE	504.704	53	94	213	94	1905	213.3	6.6	93.76	94		mitochondrion;other cytoplasmic organelle;other cell component	other molecular function	Pf07728	219189	ENSMUSG00000058997	Vwa8	mmu:219189; Q3U4P9; Q6ZQ94; Q8CC88; Q8CDH8; Q8VCU3			0	High	1
FALSE	High	Master Protein	Q8C3J5	Dedicator of cytokinesis protein 2 OS=Mus musculus OX=10090 GN=Dock2 PE=1 SV=3	0.009	FALSE	2.249	1	1	1	1	1828	211.6	6.99	0.19	1	cell cycle OR cell proliferation;cell organization and biogenesis;transport;signal transduction;other biological processes	plasma membrane;other membranes;cytoskeleton;other cell component	signal transduction activity or receptor binding;enzyme regulator activity;other molecular function	Pf00018, Pf06920, Pf14429, Pf16172, Pf20421, Pf20422	94176	ENSMUSG00000020143	Dock2	mmu:94176; Q5SRI4; Q8C3J5; Q99M79	Factors involved in megakaryocyte development and platelet production; RHOA GTPase cycle; Neutrophil degranulation; RAC1 GTPase cycle; RHOG GTPase cycle; RAC2 GTPase cycle	Chemokine signaling pathway	7	High	1
FALSE	Medium	Master Protein	Q80TT8	Cullin-9 OS=Mus musculus OX=10090 GN=Cul9 PE=1 SV=2	0.042	FALSE	1.408	1	1	1	1	1865	209	5.63	0.21	1	cell organization and biogenesis;protein metabolism;other metabolic processes;other biological processes	cytosol;other cell component	other molecular function	Pf01485, Pf03256			Cul9	Q80TT8; Q8BKL9; Q8CGC0; Q8R363			0	High	1
FALSE	Medium	Master Protein	G3X9K3	Brefeldin A-inhibited guanine nucleotide-exchange protein 1 OS=Mus musculus OX=10090 GN=Arfgef1 PE=1 SV=1	0.03	FALSE	1.597	0	1	2	1	1846	208.4	5.86	0.7	1	cell organization and biogenesis;protein metabolism;other metabolic processes;transport;developmental processes;other biological processes	other membranes;cytosol;ER/Golgi;nucleus;other cell component	enzyme regulator activity;cytoskeletal activity;other molecular function	Pf01369, Pf09324, Pf12783, Pf16213, Pf20252	211673	ENSMUSG00000067851	Arfgef1	G3X9K3; mmu:211673; Q8BKL2			0	High	1
FALSE	High	Master Protein	B2RXS4	Plexin-B2 OS=Mus musculus OX=10090 GN=Plxnb2 PE=1 SV=1	0	FALSE	14.702	3	7	7	7	1842	206.1	5.87	3.09	7	cell adhesion;cell cycle OR cell proliferation;cell organization and biogenesis;developmental processes;signal transduction;other biological processes	plasma membrane;other membranes;other cell component	other molecular function	Pf01403, Pf01437, Pf01833, Pf08337, Pf17960, Pf20170	140570	ENSMUSG00000036606	Plxnb2	B2RXS4; mmu:140570; Q3UH76			0	High	1
FALSE	High	Master Protein	E9Q0S6	Tensin 1 OS=Mus musculus OX=10090 GN=Tns1 PE=1 SV=1	0	FALSE	13.064	3	4	5	3	1888	201.3	7.75	1.28	4	cell organization and biogenesis;other biological processes	cytoskeleton;other cell component	cytoskeletal activity;other molecular function	Pf00017, Pf08416, Pf10409	21961	ENSMUSG00000055322	Tns1	E9Q0S6		Integrin-mediated cell adhesion	1	High	1
FALSE	High	Master Protein	Q0VGY8	Protein TANC1 OS=Mus musculus OX=10090 GN=Tanc1 PE=1 SV=2	0.01	FALSE	2.162	1	1	1	1	1856	200.7	8.35	0.27	1	cell organization and biogenesis;other biological processes	other cell component		Pf00023, Pf12796	66860	ENSMUSG00000035168	Tanc1	A2AUL4; A2AUL6; mmu:66860; Q0VGY8; Q80VD2; Q8C0Q6			0	High	1
FALSE	Medium	Master Protein	Q7TT50	Serine/threonine-protein kinase MRCK beta OS=Mus musculus OX=10090 GN=Cdc42bpb PE=1 SV=2	0.014	FALSE	1.949	1	1	1	1	1713	194.6	6.46	0.14	1	cell organization and biogenesis;protein metabolism;other metabolic processes;other biological processes	plasma membrane;other membranes;cytoskeleton;other cell component	kinase activity;other molecular function	Pf00069, Pf00130, Pf00780, Pf08826, Pf15796	217866	ENSMUSG00000021279	Cdc42bpb	E9QK15; mmu:217866; Q69ZR5; Q7TT50; Q80W33	RHOQ GTPase cycle		1	High	1
FALSE	Medium	Master Protein	Q4KUS2	Protein unc-13 homolog A OS=Mus musculus OX=10090 GN=Unc13a PE=1 SV=3	0.031	FALSE	1.588	1	1	1	1	1712	193.7	5.25	0.1	1	cell-cell signaling;cell organization and biogenesis;other metabolic processes;transport;developmental processes;other biological processes	plasma membrane;other membranes;ER/Golgi;other cell component	cytoskeletal activity;other molecular function	Pf00130, Pf00168, Pf06292	382018	ENSMUSG00000034799	Unc13a	E9QKH9; mmu:382018; Q3UHG2; Q4KUS2			0	High	1
FALSE	High	Master Protein	P01029	Complement C4-B OS=Mus musculus OX=10090 GN=C4b PE=1 SV=3	0	FALSE	48.894	9	16	28	16	1738	192.8	7.53	10.88	16	stress response;other biological processes	non-structural extracellular;plasma membrane;other membranes;other cell component	enzyme regulator activity;other molecular function	Pf00207, Pf01759, Pf01821, Pf01835, Pf07677, Pf07678, Pf07703, Pf17791	12268	ENSMUSG00000073418	C4b	E9QKK7; mmu:12268; O70346; P01029; Q31201; Q3TYY1; Q3TZC9; Q61372; Q61859; Q62353; Q6NWV8	Initial triggering of complement; Regulation of Complement cascade; Regulation of Insulin-like Growth Factor (IGF) transport and uptake by Insulin-like Growth Factor Binding Proteins (IGFBPs); Post-translational protein phosphorylation; Activation of C3 and C5	SIDS susceptibility pathways; Oxidative damage response; Complement activation, classical pathway	8	High	1
FALSE	Medium	Master Protein	E9PYF4	LIM domain only 7 OS=Mus musculus OX=10090 GN=Lmo7 PE=1 SV=1	0.023	FALSE	1.672	0	1	1	1	1699	192.4	6.25	0.25	1	other biological processes	plasma membrane;other membranes;nucleus;other cell component	cytoskeletal activity;other molecular function	Pf00307, Pf00412, Pf00595, Pf15949	380928	ENSMUSG00000033060	Lmo7	E9PYF4	Neddylation; Antigen processing: Ubiquitination & Proteasome degradation		2	High	1
FALSE	High	Master Protein	Q68FD5	Clathrin heavy chain 1 OS=Mus musculus OX=10090 GN=Cltc PE=1 SV=3	0	FALSE	90.807	20	28	35	28	1675	191.4	5.69	13.33	28	cell cycle OR cell proliferation;cell organization and biogenesis;other metabolic processes;transport;other biological processes	plasma membrane;other membranes;cytosol;cytoskeleton;ER/Golgi;nucleus;other cytoplasmic organelle;other cell component	signal transduction activity or receptor binding;cytoskeletal activity;nucleic acid binding activity;other molecular function	Pf00637, Pf01394, Pf09268, Pf13838	67300	ENSMUSG00000047126	Cltc	mmu:67300; Q68FD5	MHC class II antigen presentation; Recycling pathway of L1; Cargo recognition for clathrin-mediated endocytosis; Golgi Associated Vesicle Biogenesis; RHOU GTPase cycle; LDL clearance; RHOV GTPase cycle; Retrograde neurotrophin signalling; Formation of annular gap junctions; Lysosome Vesicle Biogenesis; WNT5A-dependent internalization of FZD4; WNT5A-dependent internalization of FZD2, FZD5 and ROR2…	IL-7 signaling pathway; Kit receptor signaling pathway	17	High	1
FALSE	High	Master Protein	P06684	Complement C5 OS=Mus musculus OX=10090 GN=C5 PE=1 SV=2	0	FALSE	10.49	3	5	5	5	1680	188.8	6.81	1.4	5	stress response;developmental processes;other biological processes	non-structural extracellular;plasma membrane;other membranes	enzyme regulator activity	Pf00207, Pf01759, Pf01821, Pf01835, Pf07677, Pf07678, Pf07703, Pf17789, Pf17790, Pf17791	15139	ENSMUSG00000026874	C5	A2AS36; mmu:15139; P06684	Regulation of Complement cascade; G alpha (i) signalling events; Terminal pathway of complement; Peptide ligand-binding receptors; Activation of C3 and C5	Oxidative damage response; Complement activation, classical pathway; Spinal cord injury	8	High	1
FALSE	High	Master Protein	Q9JKF1	Ras GTPase-activating-like protein IQGAP1 OS=Mus musculus OX=10090 GN=Iqgap1 PE=1 SV=2	0	FALSE	116.658	23	31	50	28	1657	188.6	6.48	19.46	31	cell cycle OR cell proliferation;cell organization and biogenesis;developmental processes;signal transduction;other biological processes	plasma membrane;other membranes;cytoskeleton;nucleus;other cell component	enzyme regulator activity;cytoskeletal activity;other molecular function	Pf00307, Pf00612, Pf00616, Pf03836	29875	ENSMUSG00000030536	Iqgap1	G3UW45; mmu:29875; Q9JKF1	RHOA GTPase cycle; RAC1 GTPase cycle; RHOQ GTPase cycle; RHOC GTPase cycle; RHO GTPases activate IQGAPs; Neutrophil degranulation; MAP2K and MAPK activation; RHOU GTPase cycle; RAC2 GTPase cycle; RHOV GTPase cycle; Nephrin family interactions	G13 signaling pathway; Regulation of actin cytoskeleton	13	High	1
FALSE	High	Master Protein	Q4KWH5	1-phosphatidylinositol 4,5-bisphosphate phosphodiesterase eta-1 OS=Mus musculus OX=10090 GN=Plch1 PE=2 SV=1	0.001	FALSE	3.254	0	1	1	1	1682	187.6	7.33	0.64	1	other metabolic processes;transport;signal transduction	other membranes;cytosol;other cell component	other molecular function	Pf00168, Pf00387, Pf00388, Pf09279	269437	ENSMUSG00000036834	Plch1	mmu:269437; Q4KWH5; Q4KWH6; Q4KWH7; Q69ZS3; Q7TPQ1; Q8CFQ2	Synthesis of IP3 and IP4 in the cytosol	Comprehensive IL-17A signaling	2	High	1
FALSE	High	Master Protein	P01027	Complement C3 OS=Mus musculus OX=10090 GN=C3 PE=1 SV=3	0	FALSE	184.718	34	48	75	48	1663	186.4	6.73	30.42	48	cell-cell signaling;cell organization and biogenesis;protein metabolism;other metabolic processes;stress response;developmental processes;signal transduction;other biological processes	non-structural extracellular;plasma membrane;other membranes;other cell component	signal transduction activity or receptor binding;enzyme regulator activity;other molecular function	Pf00207, Pf01759, Pf01821, Pf01835, Pf07677, Pf07678, Pf07703, Pf17789, Pf17790, Pf17791	12266	ENSMUSG00000024164	C3	mmu:12266; P01027; Q61370; Q80XP1	Immunoregulatory interactions between a Lymphoid and a non-Lymphoid cell; Regulation of Complement cascade; Neutrophil degranulation; Regulation of Insulin-like Growth Factor (IGF) transport and uptake by Insulin-like Growth Factor Binding Proteins (IGFBPs); Post-translational protein phosphorylation; G alpha (i) signalling events; Peptide ligand-binding receptors; Alternative complement activati…	Complement activation, classical pathway; Tyrobp causal network in microglia; Comprehensive IL-17A signaling	12	High	1
FALSE	High	Master Protein	Q8K441	ATP-binding cassette sub-family A member 6 OS=Mus musculus OX=10090 GN=Abca6 PE=1 SV=2	0	FALSE	22.614	7	9	12	9	1624	183.2	6.93	4.01	9	transport	plasma membrane;other membranes;ER/Golgi;nucleus;other cell component	transporter activity;other molecular function	Pf00005, Pf12698	76184	ENSMUSG00000044749	Abca6	A2A6R3; mmu:76184; Q8BGH0; Q8BPT1; Q8K441	ABC transporters in lipid homeostasis		1	High	1
FALSE	Medium	Master Protein	Q920R0	Alsin OS=Mus musculus OX=10090 GN=Als2 PE=1 SV=3	0.018	FALSE	1.824	2	1	1	1	1651	182.5	6.3	0.07	1	cell-cell signaling;cell organization and biogenesis;other metabolic processes;stress response;transport;developmental processes;signal transduction;other biological processes	other membranes;cytosol;cytoskeleton;nucleus;other cytoplasmic organelle;other cell component	enzyme regulator activity;other molecular function	Pf00415, Pf00621, Pf02204, Pf02493	74018	ENSMUSG00000026024	Als2	G5E868; mmu:74018; Q8JZR1; Q920R0; Q9CXJ3	RAB GEFs exchange GTP for GDP on RABs; RAC1 GTPase cycle		2	High	1
FALSE	Medium	Master Protein	E9Q0C6	Acrosomal protein KIAA1210 OS=Mus musculus OX=10090 GN=Kiaa1210 PE=1 SV=1	0.047	FALSE	1.353	0	1	1	1	1637	180.9	8.7	0.19	1		other cell component		Pf15262		ENSMUSG00000091556	Kiaa1210	E9Q0C6			0	High	1
FALSE	High	Master Protein	Q3UQ44	Ras GTPase-activating-like protein IQGAP2 OS=Mus musculus OX=10090 GN=Iqgap2 PE=1 SV=2	0	FALSE	140.418	31	38	52	35	1575	180.4	5.64	17.3	38	cell cycle OR cell proliferation;cell organization and biogenesis;signal transduction;other biological processes	cytoskeleton;other cell component	enzyme regulator activity;cytoskeletal activity;other molecular function	Pf00307, Pf00612, Pf00616, Pf03836	544963	ENSMUSG00000021676	Iqgap2	mmu:544963; Q3UQ44	Neutrophil degranulation; RAC1 GTPase cycle; RHO GTPases activate IQGAPs; RHOG GTPase cycle	G13 signaling pathway	5	High	1
FALSE	High	Master Protein	Q6P5E4	UDP-glucose:glycoprotein glucosyltransferase 1 OS=Mus musculus OX=10090 GN=Uggt1 PE=1 SV=4	0	FALSE	13.026	4	6	8	6	1551	176.3	5.62	1.86	6	protein metabolism;other metabolic processes;stress response	ER/Golgi;other cell component	other molecular function	Pf06427, Pf18400, Pf18401, Pf18402, Pf18403, Pf18404	320011	ENSMUSG00000037470	Uggt1	E9QQ49; mmu:320011; Q6NV70; Q6P5E4		Comprehensive IL-17A signaling	1	High	1
FALSE	High	Master Protein	Q6NZJ6	Eukaryotic translation initiation factor 4 gamma 1 OS=Mus musculus OX=10090 GN=Eif4g1 PE=1 SV=1	0	FALSE	10.621	3	4	6	4	1600	176	5.4	1.79	4	protein metabolism;other metabolic processes;stress response;developmental processes;other biological processes	cytosol;translational apparatus;nucleus;other cell component	nucleic acid binding activity;other molecular function	Pf02020, Pf02847, Pf02854	208643	ENSMUSG00000045983	Eif4g1	mmu:208643; Q6NZJ6; Q6NZN8; Q8BW99	L13a-mediated translational silencing of Ceruloplasmin expression; GTP hydrolysis and joining of the 60S ribosomal subunit; Nonsense Mediated Decay (NMD) independent of the Exon Junction Complex (EJC); Nonsense Mediated Decay (NMD) enhanced by the Exon Junction Complex (EJC); Translation initiation complex formation; Ribosomal scanning and start codon recognition; Deadenylation of mRNA; mTORC1-me…	Translation factors	12	High	1
FALSE	High	Master Protein	P70170	ATP-binding cassette sub-family C member 9 OS=Mus musculus OX=10090 GN=Abcc9 PE=1 SV=2	0	FALSE	4.037	1	2	3	1	1546	174.1	7.47	1.04	2	stress response;transport;other biological processes	plasma membrane;other membranes;cytoskeleton;mitochondrion;other cell component	transporter activity;other molecular function	Pf00005, Pf00664	20928	ENSMUSG00000030249	Abcc9	mmu:20928; O08902; O08920; P70170; P70171	ABC-family proteins mediated transport; Ion homeostasis; ATP sensitive Potassium channels		3	High	1
FALSE	High	Master Protein	Q80U72	Protein scribble homolog OS=Mus musculus OX=10090 GN=Scrib PE=1 SV=2	0.01	FALSE	2.165	1	1	1	1	1612	174	5.12	0.12	1	cell adhesion;cell-cell signaling;cell cycle OR cell proliferation;cell organization and biogenesis;stress response;transport;developmental processes;other biological processes	plasma membrane;other membranes;cytosol;nucleus;other cell component	other molecular function	Pf00595, Pf13855	105782	ENSMUSG00000022568	Scrib	mmu:105782; Q6P5H7; Q7TPH8; Q80U72; Q80VB1; Q8CI48; Q8VII1; Q922S3	RHOQ GTPase cycle; RND2 GTPase cycle; RND3 GTPase cycle		3	High	1
FALSE	High	Master Protein	Q8VI47	ATP-binding cassette sub-family C member 2 OS=Mus musculus OX=10090 GN=Abcc2 PE=1 SV=2	0	FALSE	106.41	20	27	42	27	1543	173.6	8.65	16.8	27	other metabolic processes;transport;other biological processes	plasma membrane;other membranes;other cell component	transporter activity;other molecular function	Pf00005, Pf00664	12780	ENSMUSG00000025194	Abcc2	mmu:12780; Q8VI46; Q8VI47	ABC-family proteins mediated transport; Atorvastatin ADME; Aspirin ADME; Heme degradation; Paracetamol ADME	Nuclear receptors in lipid metabolism and toxicity; Oxidative stress and redox pathway	7	High	1
FALSE	High	Master Protein	Q99PL5	Ribosome-binding protein 1 OS=Mus musculus OX=10090 GN=Rrbp1 PE=1 SV=2	0	FALSE	64.543	8	10	25	10	1605	172.8	9.33	7.12	10	transport;signal transduction	other membranes;ER/Golgi		Pf05104	81910	ENSMUSG00000027422	Rrbp1	A2AVJ8; mmu:81910; Q99PK5; Q99PK6; Q99PK7; Q99PK8; Q99PK9; Q99PL0; Q99PL1; Q99PL2; Q99PL3; Q99PL4; Q99PL5; Q9CS20			0	High	1
FALSE	Low	Master Protein	Q80U49	Centrosomal protein of 170 kDa protein B OS=Mus musculus OX=10090 GN=Cep170b PE=1 SV=2	0.052	FALSE	1.309	1	1	1	1	1574	170.7	6.87	0.15	1		cytoskeleton;other cell component		Pf00498, Pf15308	217882	ENSMUSG00000072825	Cep170b	mmu:217882; Q3UH33; Q3UHG1; Q80U49; Q80UM2			0	High	1
FALSE	Medium	Master Protein	Q8CGC7	Bifunctional glutamate/proline--tRNA ligase OS=Mus musculus OX=10090 GN=Eprs1 PE=1 SV=4	0.048	FALSE	1.34	1	1	1	1	1512	170	7.66	0.09	1	protein metabolism;RNA metabolism OR transcription;other metabolic processes;stress response;other biological processes	plasma membrane;other membranes;cytosol;other cell component	nucleic acid binding activity;other molecular function	Pf00043, Pf00458, Pf00587, Pf00749, Pf03129, Pf03950, Pf09180	107508	ENSMUSG00000026615	Eprs1	E9QKC4; mmu:107508; Q3UFJ2; Q4VC16; Q8CGC7		Parkinson's disease	1	High	1
FALSE	High	Master Protein	Q8R5G7	Arf-GAP with Rho-GAP domain, ANK repeat and PH domain-containing protein 3 OS=Mus musculus OX=10090 GN=Arap3 PE=1 SV=3	0.01	FALSE	2.24	1	1	1	1	1538	169.6	6.84	0.17	1	signal transduction;other biological processes	plasma membrane;other membranes;cytoskeleton;other cell component	enzyme regulator activity;other molecular function	Pf00169, Pf00620, Pf00788, Pf01412, Pf07647	106952	ENSMUSG00000024451	Arap3	E9QMK7; mmu:106952; Q5DTN4; Q6NVF1; Q8R5G6; Q8R5G7	RAC1 GTPase cycle; RAC3 GTPase cycle; RHOA GTPase cycle; CDC42 GTPase cycle		4	High	1
FALSE	High	Master Protein	B2RX12	ATP-binding cassette sub-family C member 3 OS=Mus musculus OX=10090 GN=Abcc3 PE=1 SV=2	0	FALSE	30.266	10	12	16	11	1523	169.1	7.14	4.47	12	transport	plasma membrane;other membranes	transporter activity;other molecular function	Pf00005, Pf00664	76408	ENSMUSG00000020865	Abcc3	B2RX12; J3QML2; mmu:76408; Q3U1W8; Q56PH0; Q59DK9; Q59DL0; Q5SUF4; Q80ZK8	Aspirin ADME; Recycling of bile acids and salts; ABC-family proteins mediated transport; Paracetamol ADME	Nuclear receptors in lipid metabolism and toxicity	5	High	1
FALSE	Medium	Master Protein	Q6ZQF0	DNA topoisomerase 2-binding protein 1 OS=Mus musculus OX=10090 GN=Topbp1 PE=1 SV=2	0.034	FALSE	1.542	1	1	1	1	1515	168.8	6.67	0.18	1	cell cycle OR cell proliferation;cell organization and biogenesis;DNA metabolism;other metabolic processes;stress response;signal transduction;other biological processes	plasma membrane;other membranes;cytoskeleton;nucleus;other cell component	nucleic acid binding activity;other molecular function	Pf00533, Pf12738	235559	ENSMUSG00000032555	Topbp1	mmu:235559; Q6P6P0; Q6ZQF0; Q80Y33; Q8BUI0; Q8BUK1; Q8R348; Q91VX3; Q922X8	Regulation of TP53 Activity through Phosphorylation; HDR through Single Strand Annealing (SSA); Processing of DNA double-strand break ends; G2/M DNA damage checkpoint		4	High	1
FALSE	High	Master Protein	Q6PAL7	Transcription factor Gibbin OS=Mus musculus OX=10090 GN=Ahdc1 PE=1 SV=1	0.01	FALSE	2.238	1	1	5	1	1594	168	8.97	0.28	1	RNA metabolism OR transcription;developmental processes;other biological processes	nucleus;other cell component	nucleic acid binding activity;other molecular function	Pf15735	230793	ENSMUSG00000037692	Ahdc1	mmu:230793; Q5U5N7; Q6PAL7; Q8C4Y6; Q8VCU7			0	High	1
FALSE	High	Master Protein	Q61838	Pregnancy zone protein OS=Mus musculus OX=10090 GN=Pzp PE=1 SV=3	0	FALSE	38.511	11	12	14	12	1495	165.7	6.68	3.47	12	developmental processes;other biological processes	non-structural extracellular	enzyme regulator activity;other molecular function	Pf00207, Pf01835, Pf07677, Pf07678, Pf07703, Pf17789, Pf17791		ENSMUSG00000030359	Pzp	E9QPW0; Q60628; Q61838; Q6PEM2			0	High	1
FALSE	High	Master Protein	P28665	Murinoglobulin-1 OS=Mus musculus OX=10090 GN=Mug1 PE=1 SV=3	0	FALSE	58.16	16	17	26	6	1476	165.2	6.42	7.14	17	developmental processes;other biological processes	non-structural extracellular	enzyme regulator activity;other molecular function	Pf00207, Pf01835, Pf07677, Pf07678, Pf07703, Pf17789, Pf17791	17836	ENSMUSG00000059908	Mug1	mmu:17836; P28665; Q3UNE7; Q80XE6			0	High	1
FALSE	Medium	Master Protein	Q3UQ28	Peroxidasin homolog OS=Mus musculus OX=10090 GN=Pxdn PE=1 SV=2	0.032	FALSE	1.571	0	1	1	1	1475	165	7.14	0.49	1	cell adhesion;cell organization and biogenesis;other metabolic processes;stress response;developmental processes;other biological processes	extracellular matrix;ER/Golgi;other cell component	extracellular structural activity;other molecular function	Pf00093, Pf03098, Pf07679, Pf13855	69675	ENSMUSG00000020674	Pxdn	A4FU83; E9QNQ9; mmu:69675; Q3UQ28	Crosslinking of collagen fibrils		1	High	1
FALSE	High	Master Protein	Q9R1S7	ATP-binding cassette sub-family C member 6 OS=Mus musculus OX=10090 GN=Abcc6 PE=1 SV=3	0	FALSE	63.725	18	20	31	20	1498	164.8	8.21	10.2	20	other metabolic processes;transport;other biological processes	non-structural extracellular;plasma membrane;other membranes;nucleus	transporter activity;other molecular function	Pf00005, Pf00664	27421	ENSMUSG00000030834	Abcc6	A2TAJ0; A2TAJ1; F8VPT2; mmu:27421; Q80YB6; Q9R1S7	ABC-family proteins mediated transport		1	High	1
FALSE	High	Master Protein	Q8C196	Carbamoyl-phosphate synthase [ammonia], mitochondrial OS=Mus musculus OX=10090 GN=Cps1 PE=1 SV=2	0	FALSE	1040.7	60	94	907	94	1500	164.5	6.92	407.3	94	other metabolic processes;stress response;developmental processes;other biological processes	other membranes;mitochondrion;nucleus;other cell component	other molecular function	Pf00117, Pf00988, Pf02142, Pf02786, Pf02787	227231	ENSMUSG00000025991	Cps1	A0JNU4; mmu:227231; Q6NX75; Q8C196	Urea cycle		1	High	1
FALSE	High	Master Protein	Q4VA53	Sister chromatid cohesion protein PDS5 homolog B OS=Mus musculus OX=10090 GN=Pds5b PE=1 SV=1	0	FALSE	5.269	2	2	2	2	1446	164.3	8.5	0.29	2	cell cycle OR cell proliferation;cell organization and biogenesis;developmental processes;other biological processes	nucleus;other cell component	nucleic acid binding activity		100710	ENSMUSG00000034021	Pds5b	mmu:100710; Q3TNZ4; Q4VA53; Q7TSS4; Q80TM8; Q8BJ18; Q8BLH6; Q8BX77	Separation of Sister Chromatids; Resolution of Sister Chromatid Cohesion; Establishment of Sister Chromatid Cohesion; Cohesin Loading onto Chromatin		4	High	1
FALSE	High	Master Protein	P28666	Murinoglobulin-2 OS=Mus musculus OX=10090 GN=Mug2 PE=1 SV=2	0	FALSE	55.666	15	18	25	7	1451	162.3	6.74	7.52	18	other biological processes	non-structural extracellular	enzyme regulator activity;other molecular function	Pf00207, Pf01835, Pf07677, Pf07678, Pf07703, Pf17789, Pf17791	17837	ENSMUSG00000030131	Mug2	mmu:17837; P28666			0	High	1
FALSE	High	Master Protein	Q6PAR5	GTPase-activating protein and VPS9 domain-containing protein 1 OS=Mus musculus OX=10090 GN=Gapvd1 PE=1 SV=2	0	FALSE	4.483	2	2	2	2	1458	162.3	5.19	0.39	2	transport;other biological processes	plasma membrane;other membranes;cytosol;other cytoplasmic organelle;other cell component	enzyme regulator activity;other molecular function	Pf00616, Pf02204, Pf18151	66691	ENSMUSG00000026867	Gapvd1	A0PJI8; A2AR09; A2AR10; A2AR17; A2AR18; mmu:66691; Q3TNS1; Q3UDL0; Q3UYD5; Q6PAR5; Q6ZPP0; Q80V37; Q80ZK4; Q8BTS5; Q9CRS2; Q9CTI1	RAB GEFs exchange GTP for GDP on RABs; Clathrin-mediated endocytosis		2	High	1
FALSE	High	Master Protein	P23116	Eukaryotic translation initiation factor 3 subunit A OS=Mus musculus OX=10090 GN=Eif3a PE=1 SV=5	0	FALSE	12.126	4	5	6	5	1344	161.8	6.77	1.51	5	cell organization and biogenesis;protein metabolism;other metabolic processes;other biological processes	cytosol;cytoskeleton;translational apparatus;nucleus;other cell component	signal transduction activity or receptor binding;nucleic acid binding activity	Pf01399	13669	ENSMUSG00000024991	Eif3a	E9QQ50; mmu:13669; P23116; Q60697; Q62162	L13a-mediated translational silencing of Ceruloplasmin expression; Formation of a pool of free 40S subunits; GTP hydrolysis and joining of the 60S ribosomal subunit; Translation initiation complex formation; Formation of the ternary complex, and subsequently, the 43S complex; Ribosomal scanning and start codon recognition	Translation factors	7	High	1
FALSE	Low	Master Protein	Q9R1X5	ATP-binding cassette sub-family C member 5 OS=Mus musculus OX=10090 GN=Abcc5 PE=1 SV=2	0.059	FALSE	1.224	0	1	1	1	1436	161	8.6	0.36	1	other metabolic processes;transport	plasma membrane;other membranes;ER/Golgi;other cytoplasmic organelle;other cell component	transporter activity;other molecular function	Pf00005, Pf00664	27416	ENSMUSG00000022822	Abcc5	mmu:27416; O88284; Q5CZY2; Q9R1X5	ABC-family proteins mediated transport; Paracetamol ADME; Azathioprine ADME; Hyaluronan biosynthesis and export	Oxidative stress and redox pathway	5	High	1
FALSE	Medium	Master Protein	Q7TPM1	Protein PRRC2B OS=Mus musculus OX=10090 GN=Prrc2b PE=1 SV=1	0.031	FALSE	1.587	1	1	1	1	1486	160.8	8.16	0.03	1	developmental processes			Pf07001	227723	ENSMUSG00000039262	Prrc2b	A2AN31; mmu:227723; Q7TPM1; Q8C755			0	High	1
FALSE	High	Master Protein	Q6PB66	Leucine-rich PPR motif-containing protein, mitochondrial OS=Mus musculus OX=10090 GN=Lrpprc PE=1 SV=2	0	FALSE	607.956	64	84	273	84	1392	156.5	6.83	135.01	84	RNA metabolism OR transcription;other metabolic processes;transport;other biological processes	other membranes;cytoskeleton;mitochondrion;nucleus;other cell component	cytoskeletal activity;nucleic acid binding activity;other molecular function	Pf01535, Pf17177	72416	ENSMUSG00000024120	Lrpprc	mmu:72416; Q6PB66; Q8K4V0; Q9CRX4	Cytoprotection by HMOX1; TP53 Regulates Metabolic Genes; Respiratory electron transport		3	High	1
FALSE	High	Master Protein	Q91ZV0	Melanoma inhibitory activity protein 2 OS=Mus musculus OX=10090 GN=Mia2 PE=1 SV=3	0.001	FALSE	3.195	1	1	2	1	1396	156.4	4.55	1.01	1	transport;other biological processes	other membranes;ER/Golgi	other molecular function	Pf07653			Mia2	Q8CIE3; Q8R311; Q91ZV0	Cargo concentration in the ER		1	High	1
FALSE	High	Master Protein	Q5SSZ5	Tensin-3 OS=Mus musculus OX=10090 GN=Tns3 PE=1 SV=1	0	FALSE	11.437	3	2	2	1	1440	155.5	6.65	0.54	2	cell cycle OR cell proliferation;cell organization and biogenesis;other metabolic processes;developmental processes;other biological processes	cytosol;cytoskeleton;other cell component	enzyme regulator activity;other molecular function	Pf00017, Pf08416, Pf10409	319939	ENSMUSG00000020422	Tns3	mmu:319939; Q3TZ54; Q5SSZ5; Q8BJA7	MET interacts with TNS proteins		1	High	1
FALSE	High	Master Protein	P35917	Vascular endothelial growth factor receptor 3 OS=Mus musculus OX=10090 GN=Flt4 PE=1 SV=1	0	FALSE	4.605	1	2	3	1	1363	152.9	6.27	1.47	2	protein metabolism;other metabolic processes;developmental processes;signal transduction;other biological processes	plasma membrane;other membranes;cytosol;nucleus;other cell component	kinase activity;other molecular function	Pf07679, Pf07714, Pf13927, Pf17988	14257	ENSMUSG00000020357	Flt4	mmu:14257; P35917	VEGF binds to VEGFR leading to receptor dimerization	Focal adhesion: PI3K-Akt-mTOR signaling pathway	2	High	1
FALSE	High	Master Protein	Q8VD65	Phosphoinositide 3-kinase regulatory subunit 4 OS=Mus musculus OX=10090 GN=Pik3r4 PE=1 SV=3	0	FALSE	3.97	1	1	2	1	1358	152.5	7.12	0.47	1	cell organization and biogenesis;protein metabolism;other metabolic processes;stress response;transport;other biological processes	other membranes;cytosol;cytoskeleton;other cytoplasmic organelle;other cell component	kinase activity;other molecular function	Pf00069, Pf00400	75669	ENSMUSG00000032571	Pik3r4	mmu:75669; Q56A65; Q8C948; Q8C9D7; Q8VD65; Q9CVC5	RHO GTPases Activate NADPH Oxidases; Macroautophagy; Synthesis of PIPs at the Golgi membrane; PI3K Cascade; Synthesis of PIPs at the early endosome membrane; Synthesis of PIPs at the late endosome membrane; Toll Like Receptor 9 (TLR9) Cascade	Focal adhesion: PI3K-Akt-mTOR signaling pathway; Regulation of actin cytoskeleton; Insulin signaling; Focal adhesion	11	High	1
FALSE	Medium	Master Protein	Q8BMG7	Rab3 GTPase-activating protein non-catalytic subunit OS=Mus musculus OX=10090 GN=Rab3gap2 PE=1 SV=2	0.018	FALSE	1.803	1	1	1	1	1366	152.4	6.23	0.2	1	other biological processes	plasma membrane;other membranes;cytosol;ER/Golgi;other cell component	enzyme regulator activity;other molecular function	Pf14655, Pf14656	98732		Rab3gap2	mmu:98732; Q6PEU0; Q80TQ6; Q8BMG7; Q8BX72	RAB GEFs exchange GTP for GDP on RABs; COPI-independent Golgi-to-ER retrograde traffic		2	High	1
FALSE	Medium	Master Protein	E9Q1U1	Coiled-coil domain-containing protein 171 OS=Mus musculus OX=10090 GN=Ccdc171 PE=2 SV=1	0.043	FALSE	1.39	1	1	2	1	1324	152.2	6.76	0.47	1					320226	ENSMUSG00000052407	Ccdc171	E9Q1U1; Q8BLX2			0	High	1
FALSE	High	Master Protein	Q7TPV4	Myb-binding protein 1A OS=Mus musculus OX=10090 GN=Mybbp1a PE=1 SV=2	0	FALSE	33.25	10	12	16	12	1344	151.9	8.95	5.58	12	cell organization and biogenesis;RNA metabolism OR transcription;other metabolic processes;stress response;signal transduction;other biological processes	nucleus;other cell component	nucleic acid binding activity;other molecular function	Pf04931	18432	ENSMUSG00000040463	Mybbp1a	mmu:18432; O35851; Q7TPV4; Q80Y66; Q8R4X2; Q99KP0	B-WICH complex positively regulates rRNA expression		1	High	1
FALSE	High	Master Protein	Q6EDY6	F-actin-uncapping protein LRRC16A OS=Mus musculus OX=10090 GN=Carmil1 PE=1 SV=2	0.004	FALSE	2.723	1	1	4	1	1374	151.8	7.8	1.65	1	cell organization and biogenesis;other metabolic processes;transport;other biological processes	plasma membrane;other membranes;cytosol;cytoskeleton;nucleus;other cytoplasmic organelle;other cell component	other molecular function	Pf13516, Pf16000, Pf17888	68732	ENSMUSG00000021338	Carmil1	mmu:68732; Q5NCM0; Q6EDY6; Q8BQ45; Q8BRS5; Q91YZ6	Factors involved in megakaryocyte development and platelet production		1	High	1
FALSE	Medium	Master Protein	Q3UGF1	WD repeat-containing protein 19 OS=Mus musculus OX=10090 GN=Wdr19 PE=1 SV=1	0.012	FALSE	2.011	2	1	1	1	1341	151.4	6.57	0.06	1	cell organization and biogenesis;transport;developmental processes;signal transduction;other biological processes	cytoskeleton;other cell component		Pf15911	213081	ENSMUSG00000037890	Wdr19	mmu:213081; Q3UGF1; Q6ZPK8; Q80VQ6; Q8C794; Q8K3R5	Hedgehog 'off' state; Intraflagellar transport		2	High	1
FALSE	High	Master Protein	A2AJ88	Patatin-like phospholipase domain-containing protein 7 OS=Mus musculus OX=10090 GN=Pnpla7 PE=1 SV=1	0.003	FALSE	2.796	1	1	1	1	1352	150.4	6.92	0.3	1	other metabolic processes	other membranes;mitochondrion;ER/Golgi;nucleus;other cell component	other molecular function	Pf00027, Pf01734	241274	ENSMUSG00000036833	Pnpla7	A2AJ88; A9YTK0; B0LS74; B0ZTC6; B9EJ75; mmu:241274; Q3TD21; Q3UFP1; Q66JS2; Q6P3F9; Q8BTY7; Q8R064; Q8R3C5			0	High	1
FALSE	High	Master Protein	Q3TRM4	Patatin-like phospholipase domain-containing protein 6 OS=Mus musculus OX=10090 GN=Pnpla6 PE=1 SV=2	0.001	FALSE	3.391	1	1	1	1	1355	149.4	7.83	0.1	1	other metabolic processes;developmental processes;other biological processes	other membranes;cytosol;ER/Golgi	other molecular function	Pf00027, Pf01734	50767	ENSMUSG00000004565	Pnpla6	mmu:50767; Q3TRM4; Q7TQD6; Q9R114	Glycerophospholipid catabolism		1	High	1
FALSE	High	Master Protein	O70133	ATP-dependent RNA helicase A OS=Mus musculus OX=10090 GN=Dhx9 PE=1 SV=2	0.007	FALSE	2.415	1	1	1	1	1380	149.4	6.83	0.18	1	cell organization and biogenesis;RNA metabolism OR transcription;other metabolic processes;stress response;transport;other biological processes	cytosol;cytoskeleton;translational apparatus;nucleus;other cell component	translation activity;nucleic acid binding activity;other molecular function	Pf00035, Pf00270, Pf00271, Pf04408, Pf07717	13211		Dhx9	mmu:13211; O35931; O54703; O70133; Q5FWY1; Q6R5F7; Q9CSA2	mRNA Splicing - Major Pathway; RIP-mediated NFkB activation via ZBP1; DEx/H-box helicases activate type I IFN and inflammatory cytokines production	Mechanisms associated with pluripotency; mRNA processing	5	High	1
FALSE	Medium	Master Protein	G5E8Q8	Adhesion G protein-coupled receptor F5 OS=Mus musculus OX=10090 GN=Adgrf5 PE=1 SV=1	0.043	FALSE	1.392	1	1	1	1	1348	149.3	7.02	0.15	1	other metabolic processes;developmental processes;signal transduction;other biological processes	plasma membrane;other membranes;other cell component	other molecular function	Pf00002, Pf00047, Pf01390, Pf01825, Pf07679, Pf16489	224792	ENSMUSG00000056492	Adgrf5	G5E8Q8; mmu:224792	Surfactant metabolism	GPCRs, odorant; GPCRs, orphan	3	High	1
FALSE	High	Master Protein	Q9QY30	Bile salt export pump OS=Mus musculus OX=10090 GN=Abcb11 PE=1 SV=2	0	FALSE	215.172	35	42	86	41	1321	146.7	7.66	33.24	42	protein metabolism;other metabolic processes;stress response;transport;signal transduction;other biological processes	plasma membrane;other membranes;ER/Golgi;other cytoplasmic organelle;other cell component	transporter activity;other molecular function	Pf00005, Pf00664	27413	ENSMUSG00000027048	Abcb11	A2AUN4; mmu:27413; Q9QY30; Q9QZE8	Recycling of bile acids and salts; Synthesis of bile acids and bile salts via 7alpha-hydroxycholesterol	Nuclear receptors in lipid metabolism and toxicity	3	High	1
FALSE	High	Master Protein	Q64331	Unconventional myosin-VI OS=Mus musculus OX=10090 GN=Myo6 PE=1 SV=1	0	FALSE	7.153	3	4	4	4	1265	146.3	8.85	1.11	4											0	High	1
FALSE	High	Master Protein	Q99NB9	Splicing factor 3B subunit 1 OS=Mus musculus OX=10090 GN=Sf3b1 PE=1 SV=1	0	FALSE	10.051	3	4	6	4	1304	145.7	7.09	2.18	4	cell organization and biogenesis;RNA metabolism OR transcription;other metabolic processes;developmental processes;other biological processes	nucleus;other cell component	nucleic acid binding activity;other molecular function	Pf08920			Sf3b1	Q99NB9; Q9CSK5	mRNA Splicing - Major Pathway; B-WICH complex positively regulates rRNA expression; mRNA Splicing - Minor Pathway		3	High	1
FALSE	High	Master Protein	Q5SQX6	Cytoplasmic FMR1-interacting protein 2 OS=Mus musculus OX=10090 GN=Cyfip2 PE=1 SV=2	0	FALSE	30.064	9	11	16	1	1253	145.6	7.05	6	11	cell adhesion;cell organization and biogenesis;protein metabolism;other metabolic processes;developmental processes;other biological processes	nucleus;other cell component	other molecular function	Pf05994, Pf07159	76884	ENSMUSG00000020340	Cyfip2	mmu:76884; Q3UH21; Q3UHS8; Q5SQX6; Q8BSW0; Q8CHA9; Q924D3; Q9R181	RAC1 GTPase cycle; Regulation of actin dynamics for phagocytic cup formation; VEGFA-VEGFR2 Pathway; RHO GTPases Activate WASPs and WAVEs	Regulation of actin cytoskeleton	5	High	1
FALSE	High	Master Protein	Q7TMB8	Cytoplasmic FMR1-interacting protein 1 OS=Mus musculus OX=10090 GN=Cyfip1 PE=1 SV=1	0	FALSE	58.428	15	18	33	8	1253	145.1	6.9	12.04	18	cell organization and biogenesis;developmental processes;signal transduction;other biological processes	other cell component	cytoskeletal activity;nucleic acid binding activity;other molecular function	Pf05994, Pf07159	20430	ENSMUSG00000030447	Cyfip1	mmu:20430; O88558; Q3U7Q7; Q5DU50; Q7TMB8; Q7TSZ5; Q80VN6; Q8CE85; Q99LY1	Neutrophil degranulation; Regulation of actin dynamics for phagocytic cup formation; RAC1 GTPase cycle; RAC2 GTPase cycle; RAC3 GTPase cycle; VEGFA-VEGFR2 Pathway; RHO GTPases Activate WASPs and WAVEs; RHOG GTPase cycle		8	High	1
FALSE	High	Master Protein	Q8VDJ3	Vigilin OS=Mus musculus OX=10090 GN=Hdlbp PE=1 SV=1	0	FALSE	5.202	2	3	6	3	1268	141.7	6.87	1.28	3	other metabolic processes;transport	non-structural extracellular;cytosol;nucleus;other cell component	nucleic acid binding activity	Pf00013	110611	ENSMUSG00000034088	Hdlbp	mmu:110611; Q8VDJ3	HDL clearance		1	High	1
FALSE	Medium	Master Protein	O08788	Dynactin subunit 1 OS=Mus musculus OX=10090 GN=Dctn1 PE=1 SV=3	0.023	FALSE	1.698	1	1	1	1	1281	141.6	5.9	0.12	1	cell cycle OR cell proliferation;cell organization and biogenesis;transport;developmental processes;other biological processes	other membranes;cytosol;cytoskeleton;nucleus;other cell component	cytoskeletal activity;other molecular function	Pf01302, Pf12455	13191	ENSMUSG00000031865	Dctn1	E9QLJ1; mmu:13191; O08788; Q3TZG7	MHC class II antigen presentation; COPI-mediated anterograde transport; Anchoring of the basal body to the plasma membrane; Regulation of PLK1 Activity at G2/M Transition; Loss of Nlp from mitotic centrosomes; Recruitment of mitotic centrosome proteins and complexes; Recruitment of NuMA to mitotic centrosomes; AURKA Activation by TPX2; HSP90 chaperone cycle for steroid hormone receptors (SHR) in …		11	High	1
FALSE	High	Master Protein	O54988	STE20-like serine/threonine-protein kinase OS=Mus musculus OX=10090 GN=Slk PE=1 SV=2	0.004	FALSE	2.639	1	1	1	1	1233	141.4	5.14	0.41	1	cell organization and biogenesis;protein metabolism;other metabolic processes;stress response;other biological processes	other cell component	kinase activity;other molecular function	Pf00069, Pf12474	20874	ENSMUSG00000025060	Slk	A2RRK4; mmu:20874; O54988; Q80U65; Q8CAU2; Q8CDW2; Q9WU41	RHOA GTPase cycle; RHOB GTPase cycle; RHOC GTPase cycle		3	High	1
FALSE	High	Master Protein	Q5BL07	Peroxisome biogenesis factor 1 OS=Mus musculus OX=10090 GN=Pex1 PE=1 SV=2	0	FALSE	31.719	10	12	14	12	1284	141.3	6.35	3.86	12	cell organization and biogenesis;other metabolic processes;transport;other biological processes	other membranes;cytosol;other cytoplasmic organelle;other cell component	transporter activity;other molecular function	Pf00004, Pf09262, Pf09263, Pf17862	71382	ENSMUSG00000005907	Pex1	mmu:71382; Q3UEC7; Q5BL07; Q9CU85	Peroxisomal protein import		1	High	1
FALSE	High	Master Protein	P06795	ATP-dependent translocase ABCB1 OS=Mus musculus OX=10090 GN=Abcb1b PE=1 SV=1	0	FALSE	20.412	4	6	9	1	1276	140.9	8.34	4.41	6	cell cycle OR cell proliferation;cell organization and biogenesis;transport;developmental processes;other biological processes	plasma membrane;other membranes;ER/Golgi;nucleus;other cell component	transporter activity;other molecular function	Pf00005, Pf00664	18669	ENSMUSG00000028970	Abcb1b	mmu:18669; P06795			0	High	1
FALSE	Low	Master Protein	O88879	Apoptotic protease-activating factor 1 OS=Mus musculus OX=10090 GN=Apaf1 PE=1 SV=3	0.059	FALSE	1.224	1	1	1	1	1249	140.9	6.43	0.21	1	protein metabolism;other metabolic processes;stress response;developmental processes;signal transduction;other biological processes	cytosol;nucleus;other cell component	enzyme regulator activity;other molecular function	Pf00400, Pf00619, Pf00931, Pf17908	11783	ENSMUSG00000019979	Apaf1	A2RRK8; mmu:11783; O88879	Neutrophil degranulation; Activation of caspases through apoptosome-mediated cleavage; Regulation of the apoptosome activity	Apoptosis; Oxidative damage response; Apoptosis modulation by HSP70; Alzheimer's disease; Parkinson's disease; FAS pathway and stress induction of HSP regulation	10	High	1
FALSE	High	Master Protein	P21440	Phosphatidylcholine translocator ABCB4 OS=Mus musculus OX=10090 GN=Abcb4 PE=1 SV=2	0	FALSE	111.405	29	29	46	24	1276	140.3	8.78	16.9	29	cell organization and biogenesis;transport;other biological processes	plasma membrane;other membranes;cytosol;cytoskeleton;ER/Golgi;nucleus;other cell component	transporter activity;other molecular function	Pf00005, Pf00664	18670	ENSMUSG00000042476	Abcb4	B9EK77; mmu:18670; P21440; Q6LCL9	ABC-family proteins mediated transport	mRNA processing; Nuclear receptors in lipid metabolism and toxicity	3	High	1
FALSE	High	Master Protein	Q6GQT6	Sterol regulatory element-binding protein cleavage-activating protein OS=Mus musculus OX=10090 GN=Scap PE=1 SV=1	0	FALSE	5.314	2	3	3	3	1276	139.5	7.08	0.81	3	cell organization and biogenesis;other metabolic processes;stress response;transport;signal transduction;other biological processes	other membranes;ER/Golgi;other cell component	other molecular function	Pf00400, Pf12349	235623	ENSMUSG00000032485	Scap	mmu:235623; Q6A0A6; Q6GQT6; Q6NS67; Q7TNG7; Q80UI6	Regulation of cholesterol biosynthesis by SREBP (SREBF)		1	High	1
FALSE	High	Master Protein	Q6DID3	SR-related and CTD-associated factor 8 OS=Mus musculus OX=10090 GN=Scaf8 PE=1 SV=1	0.01	FALSE	2.195	1	1	1	1	1268	139.5	8.24	0.14	1	RNA metabolism OR transcription;other metabolic processes;other biological processes	nucleus;other cell component	nucleic acid binding activity;other molecular function	Pf00076, Pf04818	106583	ENSMUSG00000046201	Scaf8	mmu:106583; Q3TTX6; Q5U5V8; Q6DID3; Q80TJ3; Q8C037		mRNA processing	1	High	1
FALSE	High	Master Protein	P06909	Complement factor H OS=Mus musculus OX=10090 GN=Cfh PE=1 SV=2	0	FALSE	4.594	2	2	2	1	1234	139	6.99	0.29	2	cell adhesion;cell organization and biogenesis;protein metabolism;DNA metabolism;other metabolic processes;stress response;developmental processes;other biological processes	non-structural extracellular;plasma membrane;other membranes;mitochondrion;nucleus;other cell component	other molecular function	Pf00084	12628	ENSMUSG00000026365	Cfh	mmu:12628; P06909; Q6NZK3			0	High	1
FALSE	Medium	Master Protein	Q60988	SCL-interrupting locus protein homolog OS=Mus musculus OX=10090 GN=Stil PE=1 SV=1	0.012	FALSE	2.005	1	1	2	1	1262	138.7	6.42	0.26	1	cell cycle OR cell proliferation;cell organization and biogenesis;developmental processes;signal transduction;other biological processes	cytosol;cytoskeleton;other cell component	other molecular function	Pf15253	20460		Stil	mmu:20460; Q60988; Q80VK7; Q8C7U6; Q8CEL7; Q99KL4			0	High	1
FALSE	High	Master Protein	Q8CIE6	Coatomer subunit alpha OS=Mus musculus OX=10090 GN=Copa PE=1 SV=2	0	FALSE	77.233	23	24	30	24	1224	138.3	7.65	10.57	24	transport;signal transduction;other biological processes	non-structural extracellular;other membranes;ER/Golgi;other cell component	signal transduction activity or receptor binding;nucleic acid binding activity;other molecular function	Pf00400, Pf04053, Pf06957, Pf12894	12847	ENSMUSG00000026553	Copa	E9Q075; mmu:12847; Q8CIE6	COPI-dependent Golgi-to-ER retrograde traffic; COPI-mediated anterograde transport		2	High	1
FALSE	Medium	Master Protein	Q920Q2	DNA repair protein REV1 OS=Mus musculus OX=10090 GN=Rev1 PE=1 SV=1	0.024	FALSE	1.665	1	1	1	1	1249	137.3	8.54	0.4	1	DNA metabolism;other metabolic processes;stress response;other biological processes	nucleus	nucleic acid binding activity;other molecular function	Pf00817, Pf11799, Pf14377, Pf16589, Pf16727	56210	ENSMUSG00000026082	Rev1	mmu:56210; Q920Q2; Q9QXV2	Termination of translesion DNA synthesis; Translesion synthesis by REV1; Translesion synthesis by POLK; Translesion synthesis by POLI		4	High	1
FALSE	High	Master Protein	Q8BKF1	DNA-directed RNA polymerase, mitochondrial OS=Mus musculus OX=10090 GN=Polrmt PE=1 SV=1	0	FALSE	9.871	3	4	6	4	1207	136.6	9.09	1.33	4	DNA metabolism;RNA metabolism OR transcription;other metabolic processes	mitochondrion;other cell component	nucleic acid binding activity;other molecular function	Pf00940, Pf14700	216151	ENSMUSG00000020329	Polrmt	mmu:216151; Q8BJE0; Q8BKF1	Mitochondrial transcription initiation	Mitochondrial gene expression	2	High	1
FALSE	High	Master Protein	Q99PU8	ATP-dependent RNA helicase DHX30 OS=Mus musculus OX=10090 GN=Dhx30 PE=1 SV=1	0	FALSE	3.773	2	2	2	2	1217	136.6	8.75	0.39	2	cell organization and biogenesis;developmental processes	cytosol;mitochondrion;nucleus;other cell component	nucleic acid binding activity;other molecular function	Pf00270, Pf00271, Pf04408, Pf07717	72831	ENSMUSG00000032480	Dhx30	mmu:72831; Q3U4Z4; Q3UFA0; Q3UJS4; Q91WA7; Q99KN7; Q99PU8			0	High	1
FALSE	High	Master Protein	Q3UMB9	WASH complex subunit 4 OS=Mus musculus OX=10090 GN=Washc4 PE=1 SV=2	0	FALSE	5.161	2	2	2	2	1173	136.3	7.37	0.43	2	cell organization and biogenesis;transport;other biological processes	other membranes;nucleus;other cytoplasmic organelle;other cell component		Pf14744, Pf14745, Pf14746	319277	ENSMUSG00000034560	Washc4	mmu:319277; Q3TTQ9; Q3UMB9; Q6ZPZ7; Q8CAK8; Q8CGK0			0	High	1
FALSE	High	Master Protein	Q6ZQ38	Cullin-associated NEDD8-dissociated protein 1 OS=Mus musculus OX=10090 GN=Cand1 PE=1 SV=2	0	FALSE	40.606	12	15	19	15	1230	136.2	5.78	6.75	15	cell organization and biogenesis;protein metabolism;other metabolic processes;other biological processes	cytosol;ER/Golgi;nucleus;other cell component	other molecular function	Pf08623	71902	ENSMUSG00000020114	Cand1	mmu:71902; Q6PFR0; Q6ZQ38; Q9CV45	Neutrophil degranulation; Neddylation; Iron uptake and transport		3	High	1
FALSE	Low	Master Protein	B2RPV6	Multimerin-1 OS=Mus musculus OX=10090 GN=Mmrn1 PE=1 SV=2	0.059	FALSE	1.235	1	1	1	1	1210	136	7.71	0.07	1	cell adhesion;other biological processes	non-structural extracellular;extracellular matrix;other cell component	extracellular structural activity;other molecular function	Pf00008, Pf00386, Pf07546	70945		Mmrn1	B2RPV6; mmu:70945; Q6KDN2; Q80VQ7; Q9D5S2	Platelet degranulation		1	High	1
FALSE	Low	Master Protein	Q921M3	Splicing factor 3B subunit 3 OS=Mus musculus OX=10090 GN=Sf3b3 PE=1 SV=1	0.062	FALSE	1.209	1	1	1	1	1217	135.5	5.26	0.09	1	protein metabolism;RNA metabolism OR transcription;other metabolic processes;other biological processes	nucleus;other cell component	nucleic acid binding activity;other molecular function	Pf03178, Pf10433	101943	ENSMUSG00000033732	Sf3b3	mmu:101943; Q3UGI3; Q6ZQL0; Q8BUD9; Q8K2J8; Q921M3	mRNA Splicing - Major Pathway; mRNA Splicing - Minor Pathway	mRNA processing	3	High	1
FALSE	Medium	Master Protein	O54774	AP-3 complex subunit delta-1 OS=Mus musculus OX=10090 GN=Ap3d1 PE=1 SV=1	0.036	FALSE	1.511	1	1	2	1	1199	135	7.37	0.51	1	cell organization and biogenesis;transport;other biological processes	other membranes;ER/Golgi;other cytoplasmic organelle;other cell component		Pf01602, Pf06375	11776	ENSMUSG00000020198	Ap3d1	mmu:11776; O54774			0	High	1
FALSE	High	Master Protein	Q01279	Epidermal growth factor receptor OS=Mus musculus OX=10090 GN=Egfr PE=1 SV=1	0	FALSE	75.944	18	18	29	18	1210	134.8	6.86	12.81	18	cell adhesion;cell cycle OR cell proliferation;cell organization and biogenesis;protein metabolism;other metabolic processes;stress response;developmental processes;signal transduction;other biological processes	plasma membrane;other membranes;ER/Golgi;nucleus;other cytoplasmic organelle;other cell component	signal transduction activity or receptor binding;enzyme regulator activity;cytoskeletal activity;kinase activity;other molecular function	Pf00757, Pf01030, Pf07714, Pf14843	13649	ENSMUSG00000020122	Egfr	mmu:13649; Q01279	Cargo recognition for clathrin-mediated endocytosis; RAF/MAP kinase cascade; Signaling by ERBB4; SHC1 events in ERBB2 signaling; PIP3 activates AKT signaling; PI3K events in ERBB2 signaling; ERBB2 Regulates Cell Motility; PI5P, PP2A and IER3 Regulate PI3K/AKT Signaling; ERBB2 Activates PTK6 Signaling; Downregulation of ERBB2 signaling; EGFR downregulation; Extra-nuclear estrogen signaling; Signal…	ErbB signaling pathway; Delta-Notch signaling pathway; Focal adhesion: PI3K-Akt-mTOR signaling pathway; ESC pluripotency pathways; BMP signaling pathway in eyelid development; Alpha 6 beta 4 integrin signaling pathway; Mapk signaling pathway; Regulation of actin cytoskeleton; EGFR1 signaling pathway; Focal adhesion	33	High	1
FALSE	High	Master Protein	G5E829	Plasma membrane calcium-transporting ATPase 1 OS=Mus musculus OX=10090 GN=Atp2b1 PE=1 SV=1	0	FALSE	9.543	4	3	3	3	1220	134.7	5.91	0.54	3	stress response;transport;developmental processes;other biological processes	plasma membrane;other membranes;ER/Golgi;nucleus;other cell component	transporter activity;other molecular function	Pf00122, Pf00689, Pf00690, Pf00702, Pf12424, Pf13246	67972	ENSMUSG00000019943	Atp2b1	G5E829; mmu:67972	Ion homeostasis; Ion transport by P-type ATPases; Reduction of cytosolic Ca++ levels	Splicing factor NOVA regulated synaptic proteins; Calcium regulation in cardiac cells	5	High	1
FALSE	Medium	Master Protein	Q80UZ0	FYVE, RhoGEF and PH domain-containing protein 5 OS=Mus musculus OX=10090 GN=Fgd5 PE=1 SV=2	0.026	FALSE	1.628	1	1	2	1	1219	134.6	5.36	0.29	1		plasma membrane;other membranes;cytoskeleton;ER/Golgi;other cytoplasmic organelle;other cell component	enzyme regulator activity;other molecular function	Pf00169, Pf00621, Pf01363	232237		Fgd5	mmu:232237; Q80UZ0; Q8BHM5	RAC1 GTPase cycle		1	High	1
FALSE	High	Master Protein	Q8C2E7	WASH complex subunit 5 OS=Mus musculus OX=10090 GN=Washc5 PE=1 SV=2	0	FALSE	4.918	2	2	3	2	1159	134	7.12	0.57	2	cell cycle OR cell proliferation;cell organization and biogenesis;transport;other biological processes	other membranes;cytosol;ER/Golgi;nucleus;other cytoplasmic organelle;other cell component	other molecular function	Pf10266	223593	ENSMUSG00000022350	Washc5	mmu:223593; Q8BGY1; Q8C2E7; Q8K2J2			0	High	1
FALSE	High	Master Protein	Q61543	Golgi apparatus protein 1 OS=Mus musculus OX=10090 GN=Glg1 PE=1 SV=1	0.002	FALSE	3.021	1	1	1	1	1175	133.6	6.84	0.29	1	protein metabolism;other metabolic processes;developmental processes;signal transduction;other biological processes	extracellular matrix;plasma membrane;other membranes;cytoskeleton;ER/Golgi;other cell component	other molecular function	Pf00839	20340	ENSMUSG00000003316	Glg1	mmu:20340; Q61543; Q9QZ40	Cell surface interactions at the vascular wall		1	High	1
FALSE	High	Master Protein	Q6GQT9	Nodal modulator 1 OS=Mus musculus OX=10090 GN=Nomo1 PE=1 SV=1	0	FALSE	145.387	33	27	43	27	1214	133.3	6.09	16.36	27	cell organization and biogenesis	other membranes;cytosol;ER/Golgi;other cell component	translation activity;other molecular function	Pf13620, Pf17802	211548	ENSMUSG00000030835	Nomo1	mmu:211548; Q3TKZ1; Q6GQT9; Q8BJM1; Q8BJM8; Q8BLS9; Q8K074; Q8R1I7			0	High	1
FALSE	High	Master Protein	P52332	Tyrosine-protein kinase JAK1 OS=Mus musculus OX=10090 GN=Jak1 PE=1 SV=1	0	FALSE	25.688	9	9	12	9	1153	133.3	7.59	4.18	9	protein metabolism;other metabolic processes;stress response;signal transduction;other biological processes	other membranes;cytosol;cytoskeleton;nucleus;other cell component	signal transduction activity or receptor binding;kinase activity;other molecular function	Pf07714, Pf17887, Pf18377, Pf18379			Jak1	P52332; Q62126	Interleukin-4 and Interleukin-13 signaling; RAF/MAP kinase cascade; Interleukin-20 family signaling; Regulation of IFNA/IFNB signaling; Interleukin-7 signaling; Interleukin receptor SHC signaling; Interleukin-35 Signalling; Interleukin-27 signaling; Regulation of IFNG signaling; Inactivation of CSF3 (G-CSF) signaling; Interleukin-6 signaling; IL-6-type cytokine receptor ligand interactions; Inter…		24	High	1
FALSE	High	Master Protein	Q9EPE9	Endoplasmic reticulum transmembrane helix translocase OS=Mus musculus OX=10090 GN=Atp13a1 PE=1 SV=2	0	FALSE	30.626	10	10	11	10	1200	132.3	8.03	3.66	10	transport;other biological processes	other membranes;ER/Golgi	transporter activity;other molecular function	Pf00122, Pf00702	170759	ENSMUSG00000031862	Atp13a1	B2RS54; mmu:170759; Q9EPE9	Ion transport by P-type ATPases		1	High	1
FALSE	High	Master Protein	Q8BX90	Fibronectin type-III domain-containing protein 3A OS=Mus musculus OX=10090 GN=Fndc3a PE=1 SV=3	0	FALSE	14.136	4	5	6	5	1198	131.9	6.64	2.29	5	cell adhesion;developmental processes;other biological processes	other membranes;cytosol;ER/Golgi;other cell component		Pf00041	319448	ENSMUSG00000033487	Fndc3a	mmu:319448; Q2VEY7; Q3T9K5; Q6ZQ15; Q811D3; Q8BME4; Q8BTM3; Q8BX90			0	High	1
FALSE	High	Master Protein	P27046	Alpha-mannosidase 2 OS=Mus musculus OX=10090 GN=Man2a1 PE=1 SV=2	0	FALSE	7.579	2	2	2	2	1150	131.5	8.03	0.74	2	cell organization and biogenesis;protein metabolism;other metabolic processes;developmental processes;other biological processes	non-structural extracellular;other membranes;ER/Golgi	other molecular function	Pf01074, Pf07748, Pf09261	17158	ENSMUSG00000024085	Man2a1	B9EHS6; mmu:17158; P27046	Reactions specific to the complex N-glycan synthesis pathway		1	High	1
FALSE	Low	Master Protein	A2A870	Fas-binding factor 1 OS=Mus musculus OX=10090 GN=Fbf1 PE=1 SV=1	0.054	FALSE	1.287	1	1	2	1	1173	130.1	6.35	1.05	1	cell organization and biogenesis;other biological processes	cytoskeleton;other cell component			217335	ENSMUSG00000020776	Fbf1	A2A870; A2A871; B2RQ77; mmu:217335; Q8BSP0; Q99MZ9	Anchoring of the basal body to the plasma membrane		1	High	1
FALSE	Low	Master Protein	Q68FD7	Folliculin-interacting protein 1 OS=Mus musculus OX=10090 GN=Fnip1 PE=1 SV=1	0.052	FALSE	1.307	2	1	1	1	1165	130	5.55	0.07	1	stress response;signal transduction;other biological processes	other membranes;cytosol;other cytoplasmic organelle;other cell component	enzyme regulator activity;other molecular function	Pf14636, Pf14637, Pf14638	216742	ENSMUSG00000035992	Fnip1	mmu:216742; Q68FD7; Q80T72; Q8BQM0	Amino acids regulate mTORC1		1	High	1
FALSE	High	Master Protein	Q05920	Pyruvate carboxylase, mitochondrial OS=Mus musculus OX=10090 GN=Pc PE=1 SV=1	0	FALSE	206.55	42	41	83	41	1178	129.6	6.71	37.02	41	other metabolic processes;other biological processes	mitochondrion;other cell component	other molecular function	Pf00289, Pf00364, Pf00682, Pf02436, Pf02785, Pf02786			Pc	Q05920	Gluconeogenesis; Biotin transport and metabolism		2	High	1
FALSE	High	Master Protein	Q6P9Q4	FH1/FH2 domain-containing protein 1 OS=Mus musculus OX=10090 GN=Fhod1 PE=1 SV=3	0	FALSE	8.162	3	4	5	4	1197	129.5	6.28	2.26	4	cell organization and biogenesis;transport;other biological processes	cytosol;cytoskeleton;nucleus;other cell component	cytoskeletal activity;other molecular function	Pf02181, Pf18382	234686	ENSMUSG00000014778	Fhod1	mmu:234686; Q6P9Q4; Q8BMK2			0	High	1
FALSE	High	Master Protein	Q9QZW0	Phospholipid-transporting ATPase 11C OS=Mus musculus OX=10090 GN=Atp11c PE=1 SV=2	0.001	FALSE	3.211	2	2	2	2	1129	129.2	7.3	0.32	2	cell organization and biogenesis;transport;other biological processes	plasma membrane;other membranes;ER/Golgi;other cytoplasmic organelle;other cell component	transporter activity;other molecular function	Pf00122, Pf13246, Pf16209, Pf16212	320940	ENSMUSG00000062949	Atp11c	mmu:320940; Q3KQR4; Q9QZW0	Ion transport by P-type ATPases		1	High	1
FALSE	High	Master Protein	P28660	Nck-associated protein 1 OS=Mus musculus OX=10090 GN=Nckap1 PE=1 SV=2	0	FALSE	18.421	8	9	10	9	1128	128.7	6.62	2.9	9	cell organization and biogenesis;developmental processes;signal transduction;other biological processes	plasma membrane;other membranes;cytoskeleton;other cell component	other molecular function	Pf09735	50884	ENSMUSG00000027002	Nckap1	mmu:50884; P28660; Q3UPY6; Q80TX0; Q8CG49; Q99KY0	Regulation of actin dynamics for phagocytic cup formation; RAC1 GTPase cycle; RAC2 GTPase cycle; RAC3 GTPase cycle; VEGFA-VEGFR2 Pathway; RHO GTPases Activate WASPs and WAVEs	Regulation of actin cytoskeleton; Exercise-induced circadian regulation	8	High	1
FALSE	High	Master Protein	P46735	Unconventional myosin-Ib OS=Mus musculus OX=10090 GN=Myo1b PE=1 SV=3	0	FALSE	74.05	24	24	31	24	1107	128.5	9.26	10.82	24	cell organization and biogenesis;transport;other biological processes	plasma membrane;other membranes;cytoskeleton;ER/Golgi;other cytoplasmic organelle;other cell component	cytoskeletal activity;other molecular function	Pf00063, Pf00612, Pf06017	17912	ENSMUSG00000018417	Myo1b	mmu:17912; P46735; P70244; Q80VD8			0	High	1
FALSE	High	Master Protein	B9EJ80	PDZ domain-containing protein 8 OS=Mus musculus OX=10090 GN=Pdzd8 PE=1 SV=1	0	FALSE	8.4	4	4	4	4	1147	127.7	6.04	1.21	4	cell organization and biogenesis;transport;other biological processes	other membranes;mitochondrion;ER/Golgi;other cell component	other molecular function	Pf00130, Pf17820	107368	ENSMUSG00000074746	Pdzd8	B9EJ80; mmu:107368; Q3UMB1			0	High	1
FALSE	Medium	Master Protein	Q924N4	Solute carrier family 12 member 6 OS=Mus musculus OX=10090 GN=Slc12a6 PE=1 SV=2	0.038	FALSE	1.444	1	1	1	1	1150	127.4	7.03	0.4	1	cell-cell signaling;cell organization and biogenesis;stress response;transport;other biological processes	plasma membrane;other membranes;other cell component	transporter activity;other molecular function	Pf00324, Pf03522	107723	ENSMUSG00000027130	Slc12a6	A2AGK1; mmu:107723; Q924N3; Q924N4	Cation-coupled Chloride cotransporters		1	High	1
FALSE	High	Master Protein	Q3U1J4	DNA damage-binding protein 1 OS=Mus musculus OX=10090 GN=Ddb1 PE=1 SV=2	0	FALSE	4.238	2	3	3	3	1140	126.8	5.26	0.63	3	cell-cell signaling;protein metabolism;DNA metabolism;other metabolic processes;stress response;signal transduction;other biological processes	nucleus;other cell component	nucleic acid binding activity;other molecular function	Pf03178, Pf10433	13194	ENSMUSG00000024740	Ddb1	mmu:13194; Q3U1J4; Q3U4D0; Q3U8G3; Q3UJC4; Q99LV3; Q9QYK0; Q9WV39	Neddylation; Recognition of DNA damage by PCNA-containing replication complex; DNA Damage Recognition in GG-NER; Formation of Incision Complex in GG-NER; Dual Incision in GG-NER; Formation of TC-NER Pre-Incision Complex; Dual incision in TC-NER; Gap-filling DNA repair synthesis and ligation in TC-NER	Mechanisms associated with pluripotency	9	High	1
FALSE	High	Master Protein	E9Q634	Unconventional myosin-Ie OS=Mus musculus OX=10090 GN=Myo1e PE=1 SV=1	0	FALSE	7.524	2	2	2	2	1107	126.7	9.07	0.59	2	cell organization and biogenesis;other metabolic processes;transport;developmental processes;signal transduction;other biological processes	cytoskeleton;other cell component	cytoskeletal activity;other molecular function	Pf00018, Pf00063, Pf06017	71602	ENSMUSG00000032220	Myo1e	E9Q634; mmu:71602; Q80X36; Q91ZI4		Primary focal segmental glomerulosclerosis (FSGS)	1	High	1
FALSE	High	Master Protein	Q80U78	Pumilio homolog 1 OS=Mus musculus OX=10090 GN=Pum1 PE=1 SV=2	0	FALSE	3.588	2	2	2	2	1189	126.5	6.86	0.46	2	RNA metabolism OR transcription;other metabolic processes;other biological processes	cytosol;nucleus;other cell component	nucleic acid binding activity	Pf00806	80912	ENSMUSG00000028580	Pum1	mmu:80912; Q80U78; Q80X96; Q80YU8; Q8BPV7; Q9EPU6	Golgi Associated Vesicle Biogenesis	mRNA processing	2	High	1
FALSE	High	Master Protein	Q8VI93	2'-5'-oligoadenylate synthase 3 OS=Mus musculus OX=10090 GN=Oas3 PE=1 SV=1	0.007	FALSE	2.414	1	1	1	1	1138	126.3	8.72	0.25	1	stress response;signal transduction;other biological processes	plasma membrane;other membranes;cytosol;nucleus;other cell component	nucleic acid binding activity;other molecular function	Pf01909, Pf10421	246727	ENSMUSG00000032661	Oas3	B9EIU4; mmu:246727; Q8K4D2; Q8VI93		mRNA processing	1	High	1
FALSE	Low	Master Protein	Q9Z280	Phospholipase D1 OS=Mus musculus OX=10090 GN=Pld1 PE=1 SV=1	0.054	FALSE	1.281	1	1	1	1	1074	123.9	8.72	0.37	1	other metabolic processes;stress response;signal transduction;other biological processes	plasma membrane;other membranes;ER/Golgi;other cytoplasmic organelle;other cell component	other molecular function	Pf00169, Pf00614, Pf00787, Pf13091			Pld1	O35911; Q9Z280	Neutrophil degranulation; RHOG GTPase cycle; Role of phospholipids in phagocytosis; RHOA GTPase cycle; RAC1 GTPase cycle; Synthesis of PA		6	High	1
FALSE	High	Master Protein	Q8BKC5	Importin-5 OS=Mus musculus OX=10090 GN=Ipo5 PE=1 SV=3	0.01	FALSE	2.221	1	1	1	1	1097	123.5	4.93	0.2	1	transport;signal transduction;other biological processes	other membranes;cytosol;ER/Golgi;nucleus;other cell component	other molecular function	Pf02985, Pf13646, Pf18808, Pf18816, Pf18829	70572	ENSMUSG00000030662	Ipo5	mmu:70572; Q3TEG2; Q7TQC6; Q8BKC5; Q9EQ30			0	High	1
FALSE	High	Master Protein	Q6P5F9	Exportin-1 OS=Mus musculus OX=10090 GN=Xpo1 PE=1 SV=1	0	FALSE	10.339	6	6	7	6	1071	123	6.07	1.73	6	other metabolic processes;transport;other biological processes	other membranes;cytosol;nucleus;other cell component	nucleic acid binding activity;other molecular function	Pf03810, Pf08389, Pf08767, Pf18777, Pf18784, Pf18787	103573	ENSMUSG00000020290	Xpo1	mmu:103573; Q6P5F9	Separation of Sister Chromatids; MAPK6/MAPK4 signaling; Cyclin A/B1/B2 associated events during G2/M transition; Amplification of signal from unattached kinetochores via a MAD2 inhibitory signal; Resolution of Sister Chromatid Cohesion; RHO GTPases Activate Formins; EML4 and NUDC in mitotic spindle formation; Heme signaling; Deactivation of the beta-catenin transactivating complex; HuR (ELAVL1) b…		12	High	1
FALSE	High	Master Protein	Q9Z1T1	AP-3 complex subunit beta-1 OS=Mus musculus OX=10090 GN=Ap3b1 PE=1 SV=2	0	FALSE	25.213	9	11	12	11	1105	122.7	5.66	3.57	11	cell organization and biogenesis;protein metabolism;RNA metabolism OR transcription;other metabolic processes;stress response;transport;developmental processes;signal transduction;other biological processes	other membranes;mitochondrion;ER/Golgi;other cytoplasmic organelle;other cell component	other molecular function	Pf01602, Pf14796, Pf14797	11774	ENSMUSG00000021686	Ap3b1	E9QQ08; mmu:11774; Q91YR4; Q9Z1T1	Golgi Associated Vesicle Biogenesis		1	High	1
FALSE	High	Master Protein	Q9WTI7	Unconventional myosin-Ic OS=Mus musculus OX=10090 GN=Myo1c PE=1 SV=2	0	FALSE	101.787	29	26	42	26	1063	121.9	9.35	16.33	26	cell organization and biogenesis;stress response;transport;signal transduction;other biological processes	plasma membrane;other membranes;cytosol;cytoskeleton;nucleus;other cell component	signal transduction activity or receptor binding;cytoskeletal activity;other molecular function	Pf00063, Pf00612, Pf06017	17913	ENSMUSG00000017774	Myo1c	mmu:17913; O08571; O08834; Q3TBQ4; Q3U231; Q5ND46; Q5ND48; Q5ND49; Q9ERB6; Q9QW54; Q9WTI7	B-WICH complex positively regulates rRNA expression; Regulation of actin dynamics for phagocytic cup formation	Insulin signaling	3	High	1
FALSE	High	Master Protein	Q6A0A9	Constitutive coactivator of PPAR-gamma-like protein 1 OS=Mus musculus OX=10090 GN=FAM120A PE=1 SV=2	0	FALSE	25.231	9	9	10	9	1112	121.6	8.92	2.82	9		plasma membrane;other membranes;cytosol;nucleus	nucleic acid binding activity		218236	ENSMUSG00000038014	FAM120A	A0PJK6; B3DFJ0; mmu:218236; Q6A0A9; Q91Z16			0	High	1
FALSE	High	Master Protein	Q3U7R1	Extended synaptotagmin-1 OS=Mus musculus OX=10090 GN=Esyt1 PE=1 SV=2	0.009	FALSE	2.296	1	1	2	1	1092	121.5	5.95	0.73	1	cell organization and biogenesis;transport	plasma membrane;other membranes;ER/Golgi	transporter activity;other molecular function	Pf00168, Pf17047	23943	ENSMUSG00000025366	Esyt1	mmu:23943; Q3U7R1; Q8C8R1; Q91X62; Q9CVH0; Q9Z1X5; Q9Z1X6	RAC1 GTPase cycle; RHOG GTPase cycle; RAC2 GTPase cycle; RAC3 GTPase cycle; RHOF GTPase cycle; RHOD GTPase cycle; Glycosphingolipid metabolism		7	High	1
FALSE	High	Master Protein	Q6R0H7	Guanine nucleotide-binding protein G(s) subunit alpha isoforms XLas OS=Mus musculus OX=10090 GN=Gnas PE=1 SV=1	0	FALSE	35.25	10	9	15	9	1133	121.4	4.81	6.71	9	cell adhesion;cell organization and biogenesis;DNA metabolism;other metabolic processes;stress response;developmental processes;signal transduction;other biological processes	plasma membrane;other membranes;cytosol;ER/Golgi;nucleus;other cytoplasmic organelle;other cell component	signal transduction activity or receptor binding;enzyme regulator activity;cytoskeletal activity;other molecular function	Pf00503	14683	ENSMUSG00000027523	Gnas	A2A607; A2A608; Q6R0H4; Q6R0H5; Q6R0H7; Q6R2J5; Q9JJX0; Q9Z1N8	Glucagon-like Peptide-1 (GLP1) regulates insulin secretion; Vasopressin regulates renal water homeostasis via Aquaporins; GPER1 signaling; Glucagon-type ligand receptors; Prostacyclin signalling through prostacyclin receptor	Estrogen signaling; G protein signaling pathways; Myometrial relaxation and contraction pathways; Calcium regulation in cardiac cells	10	High	1
FALSE	Low	Master Protein	Q91VS8	FERM, ARHGEF and pleckstrin domain-containing protein 2 OS=Mus musculus OX=10090 GN=Farp2 PE=1 SV=2	0.053	FALSE	1.291	2	1	1	1	1065	121.2	8.44	0.07	1	cell adhesion;cell organization and biogenesis;developmental processes;signal transduction;other biological processes	cytosol;cytoskeleton;other cell component	enzyme regulator activity;cytoskeletal activity	Pf00169, Pf00373, Pf00621, Pf08736, Pf09379, Pf09380	227377	ENSMUSG00000034066	Farp2	E9QJS4; mmu:227377; Q3TAP2; Q69ZZ0; Q91VS8	RAC1 GTPase cycle; SEMA3A-Plexin repulsion signaling by inhibiting Integrin adhesion	Focal adhesion	3	High	1
FALSE	Medium	Master Protein	Q91Z67	SLIT-ROBO Rho GTPase-activating protein 2 OS=Mus musculus OX=10090 GN=Srgap2 PE=1 SV=2	0.042	FALSE	1.412	1	1	1	1	1071	120.7	6.64	0.15	1	cell organization and biogenesis;developmental processes;signal transduction;other biological processes	plasma membrane;other membranes;cytosol;nucleus;other cell component	enzyme regulator activity;other molecular function	Pf00018, Pf00611, Pf00620	14270	ENSMUSG00000026425	Srgap2	B2RY13; mmu:14270; Q3V1V8; Q61054; Q91Z67	RHOQ GTPase cycle; CDC42 GTPase cycle; RAC1 GTPase cycle; RHO GTPases Activate Formins; RHOU GTPase cycle; RAC3 GTPase cycle; RHOF GTPase cycle		7	High	1
FALSE	Medium	Master Protein	Q9WTN3	Sterol regulatory element-binding protein 1 OS=Mus musculus OX=10090 GN=Srebf1 PE=1 SV=4	0.023	FALSE	1.677	1	1	1	1	1134	120.5	8.16	0.1	1	cell-cell signaling;RNA metabolism OR transcription;other metabolic processes;stress response;transport;developmental processes;signal transduction;other biological processes	other membranes;ER/Golgi;nucleus;other cell component	nucleic acid binding activity;other molecular function	Pf00010	20787	ENSMUSG00000020538	Srebf1	mmu:20787; Q3U458; Q3UDJ3; Q5SRX5; Q8C733; Q99JK7; Q9WTN3	Cholesterol biosynthesis; Regulation of cholesterol biosynthesis by SREBP (SREBF)	SREBF and miR33 in cholesterol and lipid homeostasis; Focal adhesion: PI3K-Akt-mTOR signaling pathway; White fat cell differentiation; Cholesterol metabolism with Bloch and Kandutsch-Russell pathways; Adipogenesis genes; ID signaling pathway	8	High	1
FALSE	High	Master Protein	Q9EPL8	Importin-7 OS=Mus musculus OX=10090 GN=Ipo7 PE=1 SV=2	0	FALSE	4.689	2	2	3	2	1038	119.4	4.82	0.74	2	stress response;transport	cytosol;nucleus	other molecular function	Pf03810, Pf08506	233726	ENSMUSG00000066232	Ipo7	mmu:233726; Q7TN09; Q7TQ63; Q8BKD8; Q8BYI0; Q9EPL8		Mechanisms associated with pluripotency	1	High	1
FALSE	High	Master Protein	P18293	Atrial natriuretic peptide receptor 1 OS=Mus musculus OX=10090 GN=Npr1 PE=1 SV=2	0	FALSE	3.695	3	2	3	2	1057	119	6.89	0.29	2	protein metabolism;other metabolic processes;signal transduction;other biological processes	plasma membrane;other membranes;other cell component	kinase activity;other molecular function	Pf00211, Pf01094, Pf07714	18160	ENSMUSG00000027931	Npr1	mmu:18160; P18293	Physiological factors	Mechanisms associated with pluripotency; Purine metabolism	3	High	1
FALSE	High	Master Protein	Q8K370	Acyl-CoA dehydrogenase family member 10 OS=Mus musculus OX=10090 GN=Acad10 PE=1 SV=1	0	FALSE	103.738	28	30	46	15	1069	118.9	8.24	18.57	30	other metabolic processes	other cell component	other molecular function	Pf00441, Pf01636, Pf02770, Pf02771, Pf13419	71985	ENSMUSG00000029456	Acad10	mmu:71985; Q8BWQ0; Q8K313; Q8K370	Mitochondrial Fatty Acid Beta-Oxidation		1	High	1
FALSE	Medium	Master Protein	Q66T02	Pleckstrin homology domain-containing family G member 5 OS=Mus musculus OX=10090 GN=Plekhg5 PE=1 SV=1	0.034	FALSE	1.534	1	1	1	1	1073	118.9	6.87	0.64	1	signal transduction;other biological processes	plasma membrane;other membranes;other cell component	enzyme regulator activity	Pf00621	269608	ENSMUSG00000039713	Plekhg5	A2A8B6; A2A8B7; mmu:269608; Q66T00; Q66T02; Q6P3B1; Q6ZQ62; Q8R571	RHOA GTPase cycle; NRAGE signals death through JNK; G alpha (12/13) signalling events; RND3 GTPase cycle; RND1 GTPase cycle		5	High	1
FALSE	High	Master Protein	F8VPU2	FERM, ARHGEF and pleckstrin domain-containing protein 1 OS=Mus musculus OX=10090 GN=Farp1 PE=1 SV=1	0	FALSE	15.521	6	5	6	5	1048	118.8	7.88	2.4	5	cell-cell signaling;cell organization and biogenesis;developmental processes;other biological processes	plasma membrane;other membranes;cytosol;cytoskeleton;other cell component	enzyme regulator activity;cytoskeletal activity;other molecular function	Pf00169, Pf00373, Pf00621, Pf08736, Pf09379, Pf09380	223254	ENSMUSG00000025555	Farp1	C4IXU2; F8VPU2; mmu:223254	RHOA GTPase cycle; CDC42 GTPase cycle; RAC1 GTPase cycle; RHOF GTPase cycle		4	High	1
FALSE	High	Master Protein	Q3U2A8	Valine--tRNA ligase, mitochondrial OS=Mus musculus OX=10090 GN=Vars2 PE=1 SV=2	0	FALSE	73.279	27	21	25	21	1060	118.4	7.14	8.22	21	protein metabolism;RNA metabolism OR transcription;other metabolic processes	cytosol	other molecular function	Pf00133, Pf08264	68915	ENSMUSG00000038838	Vars2	E9QMJ4; mmu:68915; Q3U2A8; Q69Z78; Q6PGG3; Q6ZQL7; Q8BIN9			0	High	1
FALSE	High	Master Protein	Q9DBD5	Proline-, glutamic acid- and leucine-rich protein 1 OS=Mus musculus OX=10090 GN=Pelp1 PE=1 SV=2	0	FALSE	13.985	6	6	6	6	1123	118	4.36	1.44	6	RNA metabolism OR transcription;other metabolic processes;other biological processes	nucleus;other cell component	other molecular function	Pf08166, Pf08167	75273	ENSMUSG00000018921	Pelp1	mmu:75273; Q5F2E2; Q6PEM0; Q91YM9; Q9DBD5	Major pathway of rRNA processing in the nucleolus and cytosol		1	High	1
FALSE	Low	Master Protein	Q9CZU3	Exosome RNA helicase MTR4 OS=Mus musculus OX=10090 GN=Mtrex PE=1 SV=1	0.056	FALSE	1.26	1	1	1	1	1040	117.6	6.4	0.11	1	RNA metabolism OR transcription;other metabolic processes;stress response	nucleus;other cell component	nucleic acid binding activity;other molecular function	Pf00270, Pf00271, Pf08148, Pf13234	72198	ENSMUSG00000016018	Mtrex	mmu:72198; Q9CZU3	Major pathway of rRNA processing in the nucleolus and cytosol; mRNA Splicing - Major Pathway		2	High	1
FALSE	High	Master Protein	Q8K411	Presequence protease, mitochondrial OS=Mus musculus OX=10090 GN=Pitrm1 PE=1 SV=1	0	FALSE	5.322	3	2	2	2	1036	117.3	7.2	0.35	2	protein metabolism;other metabolic processes	mitochondrion	other molecular function	Pf00675, Pf05193, Pf08367	69617	ENSMUSG00000021193	Pitrm1	mmu:69617; Q3THC4; Q3TJI1; Q3TPP0; Q3URQ8; Q4KUG2; Q4KUG3; Q6ZPX6; Q8K411; Q922N1; Q9CV63	Mitochondrial protein import		1	High	1
FALSE	Low	Master Protein	Q64727	Vinculin OS=Mus musculus OX=10090 GN=Vcl PE=1 SV=4	0.052	FALSE	1.302	1	1	1	1	1066	116.6	6	0.24	1	cell adhesion;cell organization and biogenesis;developmental processes;other biological processes	plasma membrane;other membranes;cytosol;cytoskeleton;other cell component	cytoskeletal activity;other molecular function	Pf01044	22330	ENSMUSG00000021823	Vcl	mmu:22330; Q64727; Q8BP32; Q8BS46; Q922C5; Q922D9	Neutrophil degranulation; Platelet degranulation ; MAP2K and MAPK activation; Smooth Muscle Contraction	Primary focal segmental glomerulosclerosis (FSGS); IL-3 signaling pathway; Regulation of actin cytoskeleton; Integrin-mediated cell adhesion; Focal adhesion	9	High	1
FALSE	High	Master Protein	E9Q7L0	Oxoglutarate dehydrogenase (succinyl-transferring) OS=Mus musculus OX=10090 GN=Ogdhl PE=1 SV=1	0	FALSE	23.234	6	7	9	1	1029	116.5	6.84	5.6	7	other metabolic processes	mitochondrion;other cell component	other molecular function	Pf00676, Pf02779, Pf16078, Pf16870	239017	ENSMUSG00000021913	Ogdhl	E9Q7L0; mmu:239017			0	High	1
FALSE	High	Master Protein	Q60597	2-oxoglutarate dehydrogenase complex component E1 OS=Mus musculus OX=10090 GN=Ogdh PE=1 SV=3	0	FALSE	88.874	28	23	32	17	1023	116.4	6.83	12.62	23	protein metabolism;other metabolic processes;developmental processes	other membranes;mitochondrion;nucleus;other cell component	other molecular function	Pf00676, Pf02779, Pf16078, Pf16870	18293	ENSMUSG00000020456	Ogdh	mmu:18293; Q3UDM7; Q5DTI4; Q5SVX7; Q5SVX9; Q60597; Q6PFZ2; Q80Y57; Q8K0K7; Q8K2Z3; Q8R3M2; Q91WP2	Glyoxylate metabolism and glycine degradation; Lysine catabolism; Citric acid cycle (TCA cycle)	TCA cycle; Amino acid metabolism; Tryptophan metabolism	6	High	1
FALSE	High	Master Protein	Q5SYD0	Unconventional myosin-Id OS=Mus musculus OX=10090 GN=Myo1d PE=1 SV=1	0.001	FALSE	3.262	2	2	2	2	1006	116	9.41	0.84	2	cell organization and biogenesis;transport;other biological processes	plasma membrane;other membranes;cytosol;cytoskeleton;ER/Golgi;other cytoplasmic organelle;other cell component	cytoskeletal activity;other molecular function	Pf00063, Pf00612, Pf06017	338367	ENSMUSG00000035441	Myo1d	mmu:338367; Q5SSK7; Q5SYD0; Q8BWY5			0	High	1
FALSE	Low	Master Protein	Q8CFI0	E3 ubiquitin-protein ligase NEDD4-like OS=Mus musculus OX=10090 GN=Nedd4l PE=1 SV=2	0.055	FALSE	1.277	1	1	1	1	1004	115.3	6.15	0.14	1	protein metabolism;other metabolic processes;stress response;transport;other biological processes	plasma membrane;other membranes;ER/Golgi;other cytoplasmic organelle;other cell component	other molecular function	Pf00168, Pf00397, Pf00632		ENSMUSG00000024589	Nedd4l	Q8BRT9; Q8BS42; Q8CFI0; Q99PK2	Stimuli-sensing channels; Antigen processing: Ubiquitination & Proteasome degradation; Downregulation of SMAD2/3:SMAD4 transcriptional activity		3	High	1
FALSE	High	Master Protein	Q8VD75	Huntingtin-interacting protein 1 OS=Mus musculus OX=10090 GN=Hip1 PE=1 SV=2	0.004	FALSE	2.662	2	1	1	1	1029	115.1	5.43	0.18	1	cell organization and biogenesis;transport;signal transduction;other biological processes	plasma membrane;other membranes;ER/Golgi;nucleus;other cell component	cytoskeletal activity;other molecular function	Pf01608, Pf07651, Pf16515	215114	ENSMUSG00000039959	Hip1	mmu:215114; Q3TLS2; Q571K7; Q8VD75	Clathrin-mediated endocytosis	EGFR1 signaling pathway	2	High	1
FALSE	High	Master Protein	O55143	Sarcoplasmic/endoplasmic reticulum calcium ATPase 2 OS=Mus musculus OX=10090 GN=Atp2a2 PE=1 SV=2	0	FALSE	195.108	41	36	76	36	1044	114.8	5.34	31.16	36	cell organization and biogenesis;other metabolic processes;stress response;transport;signal transduction;other biological processes	plasma membrane;other membranes;cytosol;ER/Golgi;other cell component	signal transduction activity or receptor binding;transporter activity;other molecular function	Pf00122, Pf00689, Pf00690, Pf08282, Pf13246	11938	ENSMUSG00000029467	Atp2a2	mmu:11938; O55143; Q9R2A9; Q9WUT5	Ion homeostasis; Ion transport by P-type ATPases; Reduction of cytosolic Ca++ levels	Alzheimer's disease; Myometrial relaxation and contraction pathways; Calcium regulation in cardiac cells	6	High	1
FALSE	Medium	Master Protein	Q3TJ91	LLGL scribble cell polarity complex component 2 OS=Mus musculus OX=10090 GN=Llgl2 PE=1 SV=2	0.032	FALSE	1.575	1	1	1	1	1027	114.3	7.46	0.16	1	cell cycle OR cell proliferation;cell organization and biogenesis;transport;developmental processes;other biological processes	plasma membrane;other membranes;cytosol;cytoskeleton;other cell component	enzyme regulator activity;cytoskeletal activity;other molecular function	Pf08366	217325	ENSMUSG00000020782	Llgl2	B1ATB0; mmu:217325; Q3TJ91; Q6YP20; Q8K1X0			0	High	1
FALSE	High	Master Protein	Q91W43	Glycine dehydrogenase (decarboxylating), mitochondrial OS=Mus musculus OX=10090 GN=Gldc PE=1 SV=1	0	FALSE	129.895	33	25	41	25	1025	113.2	7.56	16.1	25	cell organization and biogenesis;other metabolic processes;other biological processes	plasma membrane;other membranes;nucleus;other cell component	other molecular function	Pf01212, Pf02347	104174	ENSMUSG00000024827	Gldc	mmu:104174; Q91W43	Glycine degradation		1	High	1
FALSE	High	Master Protein	Q8VDN2	Sodium/potassium-transporting ATPase subunit alpha-1 OS=Mus musculus OX=10090 GN=Atp1a1 PE=1 SV=1	0	FALSE	178.487	37	33	52	33	1023	112.9	5.45	25.75	33	transport;other biological processes	plasma membrane;other membranes;cytoskeleton;ER/Golgi;other cytoplasmic organelle;other cell component	transporter activity;cytoskeletal activity;other molecular function	Pf00122, Pf00689, Pf00690, Pf00702, Pf13246	11928	ENSMUSG00000033161	Atp1a1	mmu:11928; Q8VDN2; Q91Z09	Ion homeostasis; Ion transport by P-type ATPases		2	High	1
FALSE	Low	Master Protein	P57680	EvC complex member EVC OS=Mus musculus OX=10090 GN=Evc PE=1 SV=2	0.058	FALSE	1.245	1	1	1	1	1005	112.9	6.83	0.18	1	developmental processes;signal transduction;other biological processes	plasma membrane;other membranes;cytoskeleton;other cell component			59056	ENSMUSG00000029122	Evc	E9QPK2; mmu:59056; P57680	Hedgehog 'on' state		1	High	1
FALSE	High	Master Protein	Q8BIJ6	Isoleucine--tRNA ligase, mitochondrial OS=Mus musculus OX=10090 GN=Iars2 PE=1 SV=1	0	FALSE	21.5	10	9	10	9	1012	112.7	6.81	2.34	9	protein metabolism;RNA metabolism OR transcription;other metabolic processes	mitochondrion	nucleic acid binding activity;other molecular function	Pf00133, Pf08264	381314	ENSMUSG00000026618	Iars2	mmu:381314; Q3TKT8; Q8BIJ0; Q8BIJ6; Q8BIP3			0	High	1
FALSE	High	Master Protein	Q9ESZ8	General transcription factor II-I OS=Mus musculus OX=10090 GN=Gtf2i PE=1 SV=3	0	FALSE	4.105	3	2	3	2	998	112.2	6.55	0.42	2	RNA metabolism OR transcription;other metabolic processes;other biological processes	nucleus;other cell component	nucleic acid binding activity;other molecular function	Pf02946	14886	ENSMUSG00000060261	Gtf2i	mmu:14886; O54700; O55030; O55031; Q8VHD1; Q8VHD2; Q8VHD3; Q8VHD4; Q9CSB5; Q9D9K9; Q9ESZ8			0	High	1
FALSE	High	Master Protein	Q60875	Rho guanine nucleotide exchange factor 2 OS=Mus musculus OX=10090 GN=Arhgef2 PE=1 SV=4	0	FALSE	3.444	1	2	2	2	985	111.9	7.25	0.49	2	cell cycle OR cell proliferation;cell organization and biogenesis;stress response;developmental processes;other biological processes	plasma membrane;other membranes;cytoskeleton;ER/Golgi;other cell component	enzyme regulator activity;cytoskeletal activity;other molecular function	Pf00169, Pf00621	16800	ENSMUSG00000028059	Arhgef2	E9QNW9; mmu:16800; O09115; Q3TBI4; Q3TJ16; Q60875; Q8CHE1; Q923E0; Q9ESG7	RHOA GTPase cycle; RHOB GTPase cycle; NRAGE signals death through JNK; G alpha (12/13) signalling events		4	High	1
FALSE	High	Master Protein	Q8BHY8	Sorting nexin-14 OS=Mus musculus OX=10090 GN=Snx14 PE=1 SV=2	0	FALSE	6.076	4	3	3	3	964	111.8	6.83	0.38	3	cell organization and biogenesis;other metabolic processes;transport;other biological processes	other membranes;cytosol;other cytoplasmic organelle;other cell component	other molecular function	Pf00615, Pf00787, Pf02194, Pf08628	244962	ENSMUSG00000032422	Snx14	B0V2Q4; G3UWA3; mmu:244962; Q8BHY8			0	High	1
FALSE	Low	Master Protein	Q80YR5	Scaffold attachment factor B2 OS=Mus musculus OX=10090 GN=Safb2 PE=1 SV=2	0.059	FALSE	1.241	1	1	1	1	991	111.8	6.38	0.16	1	developmental processes;other biological processes	nucleus;other cell component	nucleic acid binding activity;other molecular function	Pf00076, Pf02037	224902	ENSMUSG00000042625	Safb2	mmu:224902; Q80YR5; Q8K153		mRNA processing	1	High	1
FALSE	Low	Master Protein	Q9R0X5	X-linked retinitis pigmentosa GTPase regulator OS=Mus musculus OX=10090 GN=Rpgr PE=1 SV=2	0.056	FALSE	1.259	1	1	1	1	1001	111.7	4.61	0.35	1	cell organization and biogenesis;protein metabolism;other metabolic processes;transport;developmental processes;other biological processes	cytoskeleton;ER/Golgi;other cell component	enzyme regulator activity;other molecular function	Pf00415	19893		Rpgr	A2ADP3; G9BBQ2; mmu:19893; O88408; Q9CU92; Q9R0X5			0	High	1
FALSE	High	Master Protein	Q8C7X2	ER membrane protein complex subunit 1 OS=Mus musculus OX=10090 GN=Emc1 PE=1 SV=1	0	FALSE	7.832	4	3	3	3	997	111.5	7.43	1	3	cell organization and biogenesis;other biological processes	other membranes;ER/Golgi;other cell component	other molecular function	Pf07774, Pf13360	230866	ENSMUSG00000078517	Emc1	B2RTJ5; mmu:230866; Q3TCG4; Q6ZQJ4; Q8C7X2; Q8K3W8			0	High	1
FALSE	Medium	Master Protein	Q8BWW9	Serine/threonine-protein kinase N2 OS=Mus musculus OX=10090 GN=Pkn2 PE=1 SV=3	0.046	FALSE	1.366	1	1	1	1	983	111.5	6.32	0.31	1	cell adhesion;cell cycle OR cell proliferation;cell organization and biogenesis;protein metabolism;other metabolic processes;signal transduction;other biological processes	plasma membrane;other membranes;cytosol;cytoskeleton;nucleus;other cell component	kinase activity;other molecular function	Pf00069, Pf00433, Pf02185	109333	ENSMUSG00000004591	Pkn2	mmu:109333; Q3TBR3; Q80WS2; Q8BJL7; Q8BL62; Q8BWW9	RAC1 GTPase cycle; RHO GTPases activate PKNs; RHOA GTPase cycle; RHOB GTPase cycle; RHOC GTPase cycle	EGFR1 signaling pathway	6	High	1
FALSE	High	Master Protein	P58281	Dynamin-like 120 kDa protein, mitochondrial OS=Mus musculus OX=10090 GN=Opa1 PE=1 SV=1	0	FALSE	243.396	51	44	92	44	960	111.3	7.55	36.71	44	cell organization and biogenesis;other metabolic processes;stress response;transport;developmental processes;other biological processes	other membranes;cytosol;cytoskeleton;mitochondrion;nucleus;other cell component	cytoskeletal activity;other molecular function	Pf00350, Pf19434	74143	ENSMUSG00000038084	Opa1	A6H6Q3; mmu:74143; P58281; Q3ULA5; Q8BKU7; Q8BLL3; Q8BM08; Q8R3J7	Regulation of Apoptosis		1	High	1
FALSE	High	Master Protein	Q9JKR6	Hypoxia up-regulated protein 1 OS=Mus musculus OX=10090 GN=Hyou1 PE=1 SV=1	0	FALSE	103.247	26	23	44	23	999	111.1	5.19	15.51	23	stress response;transport;other biological processes	non-structural extracellular;ER/Golgi	other molecular function	Pf00012	12282	ENSMUSG00000032115	Hyou1	mmu:12282; Q3TAL1; Q3TZD0; Q3U1U2; Q64139; Q80X75; Q9JKR6		Comprehensive IL-17A signaling	1	High	1
FALSE	High	Master Protein	O35382	Exocyst complex component 4 OS=Mus musculus OX=10090 GN=Exoc4 PE=1 SV=2	0	FALSE	14.128	7	7	13	7	975	110.5	6.49	3.51	7	cell-cell signaling;cell cycle OR cell proliferation;cell organization and biogenesis;transport;developmental processes;other biological processes	plasma membrane;other membranes;cytoskeleton;ER/Golgi;other cytoplasmic organelle;other cell component	signal transduction activity or receptor binding;other molecular function	Pf04048	20336	ENSMUSG00000029763	Exoc4	mmu:20336; O35382	VxPx cargo-targeting to cilium; Insulin processing		2	High	1
FALSE	Medium	Master Protein	Q9ERK4	Exportin-2 OS=Mus musculus OX=10090 GN=Cse1l PE=1 SV=1	0.034	FALSE	1.542	1	1	1	1	971	110.4	5.77	0.27	1	transport	cytosol;nucleus	other molecular function	Pf03378, Pf03810, Pf08506	110750	ENSMUSG00000002718	Cse1l	mmu:110750; Q9ERK4			0	High	1
FALSE	Medium	Master Protein	Q8R307	Vacuolar protein sorting-associated protein 18 homolog OS=Mus musculus OX=10090 GN=Vps18 PE=1 SV=2	0.023	FALSE	1.678	2	1	1	1	973	110.1	6.09	0.04	1	cell organization and biogenesis;protein metabolism;other metabolic processes;transport;other biological processes	other membranes;cytoskeleton;other cytoplasmic organelle;other cell component	cytoskeletal activity;other molecular function	Pf00637, Pf05131	228545	ENSMUSG00000034216	Vps18	mmu:228545; Q8BGV6; Q8BZX6; Q8C126; Q8R307			0	High	1
FALSE	High	Master Protein	O70318	Band 4.1-like protein 2 OS=Mus musculus OX=10090 GN=Epb41l2 PE=1 SV=2	0	FALSE	58.357	14	15	21	15	988	109.9	5.43	9.78	15	cell cycle OR cell proliferation;cell organization and biogenesis;other biological processes	plasma membrane;other membranes;cytoskeleton;nucleus;other cell component	cytoskeletal activity;other molecular function	Pf00373, Pf04382, Pf05902, Pf08736, Pf09379, Pf09380	13822	ENSMUSG00000019978	Epb41l2	G3X9B8; mmu:13822; O70318	Neurexins and neuroligins	Splicing factor NOVA regulated synaptic proteins	2	High	1
FALSE	High	Master Protein	Q61768	Kinesin-1 heavy chain OS=Mus musculus OX=10090 GN=Kif5b PE=1 SV=3	0	FALSE	37.885	14	13	16	13	963	109.5	6.44	5.3	13	cell organization and biogenesis;stress response;transport;developmental processes;other biological processes	other membranes;cytosol;cytoskeleton;mitochondrion;other cytoplasmic organelle;other cell component	cytoskeletal activity;other molecular function	Pf00225	16573	ENSMUSG00000006740	Kif5b	mmu:16573; O08711; Q5BL10; Q61580; Q61768	COPI-dependent Golgi-to-ER retrograde traffic; Kinesins; MHC class II antigen presentation; RHO GTPases activate KTN1	Insulin signaling	5	High	1
FALSE	High	Master Protein	O08810	116 kDa U5 small nuclear ribonucleoprotein component OS=Mus musculus OX=10090 GN=Eftud2 PE=1 SV=1	0	FALSE	10.395	6	5	8	4	971	109.3	5	2.33	5	RNA metabolism OR transcription;other metabolic processes	cytosol;nucleus;other cell component	nucleic acid binding activity;other molecular function	Pf00009, Pf00679, Pf03144, Pf03764, Pf14492, Pf16004	20624	ENSMUSG00000020929	Eftud2	mmu:20624; O08810	mRNA Splicing - Major Pathway; mRNA Splicing - Minor Pathway	mRNA processing	3	High	1
FALSE	High	Master Protein	Q8BWQ6	VPS35 endosomal protein-sorting factor-like OS=Mus musculus OX=10090 GN=Vps35l PE=1 SV=2	0.001	FALSE	3.203	1	1	1	1	963	109	7.31	0.21	1	transport	other membranes;other cytoplasmic organelle			71517	ENSMUSG00000030982	Vps35l	mmu:71517; Q3UWS3; Q3UXM0; Q7TQF5; Q80XN3; Q8BWQ6; Q8R3A8; Q91VY3; Q9D307	Neutrophil degranulation		1	High	1
FALSE	Medium	Master Protein	Q9EPL2	Calsyntenin-1 OS=Mus musculus OX=10090 GN=Clstn1 PE=1 SV=1	0.016	FALSE	1.837	1	1	1	1	979	108.8	4.92	0.13	1	cell adhesion;cell-cell signaling;transport;other biological processes	non-structural extracellular;plasma membrane;other membranes;ER/Golgi;nucleus;other cytoplasmic organelle;other cell component	cytoskeletal activity;other molecular function	Pf00028, Pf13385, Pf19699	65945	ENSMUSG00000039953	Clstn1	A2A800; B2KFP1; B2KFP2; mmu:65945; Q69ZV9; Q7TS67; Q8K103; Q9EPL2		Splicing factor NOVA regulated synaptic proteins	1	High	1
FALSE	High	Master Protein	Q3TL44	NLR family member X1 OS=Mus musculus OX=10090 GN=Nlrx1 PE=1 SV=1	0	FALSE	150.829	38	31	54	31	975	107.8	7.37	22.12	31	stress response;other biological processes	plasma membrane;other membranes;mitochondrion;other cell component	other molecular function	Pf05729, Pf13516	270151	ENSMUSG00000032109	Nlrx1	mmu:270151; Q3TL44; Q3UKJ1; Q80W30; Q8C249	Regulation of NF-kappa B signaling; Negative regulators of DDX58/IFIH1 signaling		2	High	1
FALSE	High	Master Protein	P17426	AP-2 complex subunit alpha-1 OS=Mus musculus OX=10090 GN=Ap2a1 PE=1 SV=1	0	FALSE	140.091	35	29	51	20	977	107.6	7.03	22.13	29	transport;other biological processes	plasma membrane;other membranes;other cell component	signal transduction activity or receptor binding;other molecular function	Pf01602, Pf02296, Pf02883	11771	ENSMUSG00000060279	Ap2a1	mmu:11771; P17426	Cargo recognition for clathrin-mediated endocytosis; VLDLR internalisation and degradation; MHC class II antigen presentation; Recycling pathway of L1; LDL clearance; Trafficking of GluR2-containing AMPA receptors; Retrograde neurotrophin signalling; WNT5A-dependent internalization of FZD4; WNT5A-dependent internalization of FZD2, FZD5 and ROR2	EGFR1 signaling pathway	11	High	1
FALSE	Low	Master Protein	B2RXR6	Serine/threonine-protein phosphatase 6 regulatory ankyrin repeat subunit B OS=Mus musculus OX=10090 GN=Ankrd44 PE=1 SV=1	0.06	FALSE	1.229	1	1	1	1	993	107.3	6.42	0.18	1				Pf12796, Pf13637	329154	ENSMUSG00000052331	Ankrd44	B2RXN6; B2RXR6; B7ZWK8; mmu:329154			0	High	1
FALSE	High	Master Protein	Q9JIF7	Coatomer subunit beta OS=Mus musculus OX=10090 GN=Copb1 PE=1 SV=1	0	FALSE	35.511	19	12	17	12	953	107	6	4.62	12	transport	plasma membrane;other membranes;cytosol;ER/Golgi;other cell component	other molecular function	Pf01602, Pf07718, Pf14806	70349	ENSMUSG00000030754	Copb1	mmu:70349; Q3T9Y4; Q3TT72; Q3U8G9; Q3UE02; Q9JIF7	Neutrophil degranulation; COPI-dependent Golgi-to-ER retrograde traffic; COPI-mediated anterograde transport		3	High	1
FALSE	High	Master Protein	Q14CH7	Alanine--tRNA ligase, mitochondrial OS=Mus musculus OX=10090 GN=Aars2 PE=1 SV=1	0	FALSE	39.215	14	11	18	11	980	106.7	6.18	4.25	11	protein metabolism;RNA metabolism OR transcription;other metabolic processes		nucleic acid binding activity;other molecular function	Pf01411, Pf07973	224805	ENSMUSG00000023938	Aars2	mmu:224805; Q14CH7; Q68FH3; Q69ZM9			0	High	1
FALSE	High	Master Protein	Q91YR7	Pre-mRNA-processing factor 6 OS=Mus musculus OX=10090 GN=Prpf6 PE=1 SV=1	0	FALSE	11.002	5	5	5	5	941	106.7	8.09	1.55	5	cell organization and biogenesis;RNA metabolism OR transcription;other metabolic processes;other biological processes	nucleus	nucleic acid binding activity;other molecular function	Pf06424, Pf13432, Pf14559	68879	ENSMUSG00000002455	Prpf6	mmu:68879; Q3ULJ7; Q542P0; Q8CIK9; Q8R3M8; Q91YR7; Q99JN1; Q9CSZ0	mRNA Splicing - Major Pathway; mRNA Splicing - Minor Pathway	mRNA processing	3	High	1
FALSE	High	Master Protein	B1AVB3	Scm polycomb group protein-like 2 OS=Mus musculus OX=10090 GN=Scml2 PE=1 SV=1	0	FALSE	3.751	9	1	1	1	969	106.7	9.54	0.2	1	protein metabolism;other metabolic processes;other biological processes	nucleus;other cell component		Pf02820, Pf12140, Pf17208		ENSMUSG00000000037	Scml2	B1AVB3			0	High	1
FALSE	High	Master Protein	Q3UPF5	Zinc finger CCCH-type antiviral protein 1 OS=Mus musculus OX=10090 GN=Zc3hav1 PE=1 SV=1	0	FALSE	3.766	1	1	1	1	946	106.6	8.27	0.17	1	stress response;other biological processes	cytosol;nucleus;other cell component	nucleic acid binding activity;other molecular function	Pf00644, Pf02825, Pf18606, Pf18633	78781	ENSMUSG00000029826	Zc3hav1	mmu:78781; Q3UPF5; Q9CTU4; Q9DBS7			0	High	1
FALSE	High	Master Protein	Q9EQH2	Endoplasmic reticulum aminopeptidase 1 OS=Mus musculus OX=10090 GN=Erap1 PE=1 SV=2	0	FALSE	26.463	12	10	14	10	930	106.5	6.2	3.77	10	protein metabolism;other metabolic processes;other biological processes	non-structural extracellular;other membranes;ER/Golgi;other cell component	signal transduction activity or receptor binding;other molecular function	Pf01433, Pf11838, Pf17900	80898	ENSMUSG00000021583	Erap1	mmu:80898; Q6GTP5; Q9EQH2; Q9ET63	Antigen Presentation: Folding, assembly and peptide loading of class I MHC		1	High	1
FALSE	High	Master Protein	P70699	Lysosomal alpha-glucosidase OS=Mus musculus OX=10090 GN=Gaa PE=1 SV=2	0	FALSE	4.115	3	2	2	2	953	106.2	5.83	0.31	2	cell organization and biogenesis;other metabolic processes;developmental processes;other biological processes	other membranes;other cytoplasmic organelle;other cell component	other molecular function	Pf00088, Pf01055, Pf13802, Pf16863	14387	ENSMUSG00000025579	Gaa	mmu:14387; P70699; Q3UJB2; Q8BGI6; Q91Z45	Neutrophil degranulation; Glycogen breakdown (glycogenolysis)		2	High	1
FALSE	Medium	Master Protein	F6XJP7	Proprotein convertase subtilisin/kexin type 6 OS=Mus musculus OX=10090 GN=Pcsk6 PE=1 SV=1	0.018	FALSE	1.822	1	1	1	1	959	106	7.69	0.24	1	protein metabolism;other metabolic processes;transport;developmental processes;other biological processes	non-structural extracellular;extracellular matrix;other membranes;ER/Golgi;other cell component	other molecular function	Pf00082, Pf01483, Pf08686, Pf14843, Pf16470	18553	ENSMUSG00000030513	Pcsk6	F6XJP7	NGF processing; Assembly of active LPL and LIPC lipase complexes		2	High	1
FALSE	High	Master Protein	Q8K2W3	Thioredoxin domain-containing protein 11 OS=Mus musculus OX=10090 GN=Txndc11 PE=1 SV=1	0	FALSE	6.682	3	3	4	3	948	105.9	7.88	0.75	3		other membranes;ER/Golgi		Pf00085	106200	ENSMUSG00000022498	Txndc11	mmu:106200; Q8BMR8; Q8K2W3; Q8VCK9			0	High	1
FALSE	High	Master Protein	Q8CGK3	Lon protease homolog, mitochondrial OS=Mus musculus OX=10090 GN=Lonp1 PE=1 SV=2	0	FALSE	286.211	42	43	115	43	949	105.8	6.57	55.58	43	cell organization and biogenesis;protein metabolism;other metabolic processes;stress response;other biological processes	cytosol;mitochondrion;nucleus	nucleic acid binding activity;other molecular function	Pf00004, Pf02190, Pf05362	74142	ENSMUSG00000041168	Lonp1	mmu:74142; Q3TSK9; Q3TVL2; Q3TXE4; Q3TZW3; Q8CGK3; Q9DBP9			0	High	1
FALSE	High	Master Protein	Q3V3R1	Monofunctional C1-tetrahydrofolate synthase, mitochondrial OS=Mus musculus OX=10090 GN=Mthfd1l PE=1 SV=2	0	FALSE	23.193	11	8	8	8	977	105.7	7.02	1.97	8	other metabolic processes;developmental processes	cytosol;mitochondrion	other molecular function	Pf00763, Pf01268, Pf02882	270685	ENSMUSG00000040675	Mthfd1l	mmu:270685; Q3TVQ0; Q3V3R1; Q3V402; Q80V98; Q8CAL0; Q8K2N5	Metabolism of folate and pterines	One-carbon metabolism	2	High	1
FALSE	High	Master Protein	Q3TXS7	26S proteasome non-ATPase regulatory subunit 1 OS=Mus musculus OX=10090 GN=Psmd1 PE=1 SV=1	0	FALSE	4.131	3	2	2	2	953	105.7	5.39	0.17	2	protein metabolism;other metabolic processes;other biological processes	nucleus;other cell component	enzyme regulator activity;other molecular function	Pf01851, Pf13646, Pf18004	70247	ENSMUSG00000026229	Psmd1	B2RRP8; mmu:70247; Q3TXS7	ABC-family proteins mediated transport; Neutrophil degranulation; MAPK6/MAPK4 signaling; Downstream TCR signaling; FCERI mediated NF-kB activation; Neddylation; Asymmetric localization of PCP proteins; Degradation of AXIN; Hedgehog 'on' state; Ub-specific processing proteases; Regulation of RUNX3 expression and activity; Antigen processing: Ubiquitination & Proteasome degradation; Autodegradation…		49	High	1
FALSE	High	Master Protein	Q922S4	cGMP-dependent 3',5'-cyclic phosphodiesterase OS=Mus musculus OX=10090 GN=Pde2a PE=1 SV=4	0	FALSE	78.206	27	21	30	21	939	105.6	5.41	12.26	21	other metabolic processes;developmental processes;signal transduction;other biological processes	plasma membrane;other membranes;cytosol;mitochondrion;ER/Golgi;nucleus;other cell component	other molecular function	Pf00233, Pf01590, Pf13185	207728	ENSMUSG00000110195	Pde2a	mmu:207728; Q3TCR8; Q3TXZ6; Q8K2U1; Q922S4	G alpha (s) signalling events; cGMP effects	Purine metabolism	3	High	1
FALSE	High	Master Protein	Q8R1B4	Eukaryotic translation initiation factor 3 subunit C OS=Mus musculus OX=10090 GN=Eif3c PE=1 SV=1	0	FALSE	6.66	2	2	2	2	911	105.5	5.78	1.06	2	cell organization and biogenesis;protein metabolism;other metabolic processes	translational apparatus;other cell component	translation activity;nucleic acid binding activity;other molecular function	Pf01399, Pf05470	56347	ENSMUSG00000030738	Eif3c	mmu:56347; Q8R1B4; Q8R3M7	L13a-mediated translational silencing of Ceruloplasmin expression; GTP hydrolysis and joining of the 60S ribosomal subunit; Translation initiation complex formation; Ribosomal scanning and start codon recognition; Formation of a pool of free 40S subunits; Formation of the ternary complex, and subsequently, the 43S complex	Translation factors	7	High	1
FALSE	Medium	Master Protein	Q9WVL2	Signal transducer and activator of transcription 2 OS=Mus musculus OX=10090 GN=Stat2 PE=1 SV=1	0.015	FALSE	1.896	1	1	1	1	923	105.4	5.27	0.11	1	RNA metabolism OR transcription;stress response;signal transduction;other biological processes	plasma membrane;other membranes;cytosol;nucleus;other cell component	nucleic acid binding activity;other molecular function	Pf00017, Pf01017, Pf02864, Pf02865, Pf12188			Stat2	Q64188; Q64189; Q64250; Q9WVL2	Interleukin-20 family signaling; Regulation of IFNA/IFNB signaling		3	High	1
FALSE	High	Master Protein	Q3URQ0	Testis-expressed protein 10 OS=Mus musculus OX=10090 GN=Tex10 PE=1 SV=1	0.009	FALSE	2.304	2	1	1	1	928	105.1	9.16	0.25	1		mitochondrion;nucleus		Pf12333	269536	ENSMUSG00000028345	Tex10	mmu:269536; Q3URQ0	Major pathway of rRNA processing in the nucleolus and cytosol		1	High	1
FALSE	High	Master Protein	P98203	Splicing regulator ARVCF OS=Mus musculus OX=10090 GN=Arvcf PE=1 SV=2	0	FALSE	6.26	4	3	3	3	962	105	6.64	0.56	3	cell adhesion;cell organization and biogenesis;RNA metabolism OR transcription;other metabolic processes	plasma membrane;other membranes;nucleus;other cell component	other molecular function	Pf00514	11877	ENSMUSG00000118669	Arvcf	mmu:11877; P98203; Q6PGJ6; Q8BQ36; Q8BRF2; Q8C3U7; Q924L2; Q924L3; Q924L4; Q924L5			0	High	1
FALSE	High	Master Protein	P30999	Catenin delta-1 OS=Mus musculus OX=10090 GN=Ctnnd1 PE=1 SV=2	0	FALSE	79.509	25	18	28	18	938	104.9	6.87	11.26	18	cell adhesion;cell-cell signaling;cell organization and biogenesis;developmental processes;signal transduction;other biological processes	plasma membrane;other membranes;cytosol;nucleus;other cell component	signal transduction activity or receptor binding;other molecular function	Pf00514	12388	ENSMUSG00000034101; ENSMUSG00000101645	Ctnnd1	mmu:12388; P30999; Q3TSU9; Q80XQ4; Q8CHF8	Adherens junctions interactions; VEGFR2 mediated vascular permeability	EGFR1 signaling pathway; Wnt signaling pathway and pluripotency	4	High	1
FALSE	High	Master Protein	E9Q6D8	Complement component C6 OS=Mus musculus OX=10090 GN=C6 PE=1 SV=2	0.002	FALSE	2.968	2	1	1	1	934	104.6	6.24	0.16	1	stress response;developmental processes;other biological processes	non-structural extracellular;plasma membrane;other membranes		Pf00057, Pf00084, Pf00090, Pf01823		ENSMUSG00000022181	C6	E9Q6D8	Regulation of Complement cascade; Terminal pathway of complement		2	High	1
FALSE	High	Master Protein	Q9DBG3	AP-2 complex subunit beta OS=Mus musculus OX=10090 GN=Ap2b1 PE=1 SV=1	0	FALSE	114.666	33	31	51	14	937	104.5	5.38	21.45	31	cell organization and biogenesis;transport;developmental processes;other biological processes	plasma membrane;other membranes;other cell component	other molecular function	Pf01602, Pf02883, Pf09066	71770	ENSMUSG00000035152	Ap2b1	mmu:71770; Q80XJ4; Q9DBG3	Cargo recognition for clathrin-mediated endocytosis; VLDLR internalisation and degradation; MHC class II antigen presentation; Recycling pathway of L1; WNT5A-dependent internalization of FZD4; LDL clearance; Trafficking of GluR2-containing AMPA receptors; Retrograde neurotrophin signalling; WNT5A-dependent internalization of FZD2, FZD5 and ROR2		10	High	1
FALSE	High	Master Protein	Q99LC9	Peroxisome assembly factor 2 OS=Mus musculus OX=10090 GN=Pex6 PE=1 SV=1	0	FALSE	42.377	16	12	17	12	981	104.5	7.34	4.8	12	cell organization and biogenesis;other metabolic processes;transport;other biological processes	other membranes;cytosol;other cytoplasmic organelle;other cell component	transporter activity;other molecular function	Pf00004	224824	ENSMUSG00000002763	Pex6	mmu:224824; Q6YNQ9; Q99LC9	Peroxisomal protein import		1	High	1
FALSE	High	Master Protein	P17427	AP-2 complex subunit alpha-2 OS=Mus musculus OX=10090 GN=Ap2a2 PE=1 SV=2	0	FALSE	208.491	48	36	80	27	938	104	6.93	35.59	36	transport;other biological processes	plasma membrane;other membranes;ER/Golgi;other cell component	other molecular function	Pf01602, Pf02296, Pf02883	11772	ENSMUSG00000002957	Ap2a2	mmu:11772; P17427; Q8C2J5; Q921V0	MHC class II antigen presentation; Recycling pathway of L1; Neutrophil degranulation; Cargo recognition for clathrin-mediated endocytosis; LDL clearance; Trafficking of GluR2-containing AMPA receptors; Retrograde neurotrophin signalling; WNT5A-dependent internalization of FZD4; WNT5A-dependent internalization of FZD2, FZD5 and ROR2; VLDLR internalisation and degradation		11	High	1
FALSE	High	Master Protein	O35643	AP-1 complex subunit beta-1 OS=Mus musculus OX=10090 GN=Ap1b1 PE=1 SV=2	0	FALSE	117.885	35	31	54	14	943	103.9	5.17	21.49	31	cell organization and biogenesis;transport;developmental processes	other membranes;cytosol;ER/Golgi;other cytoplasmic organelle;other cell component	other molecular function	Pf01602, Pf02883, Pf09066	11764	ENSMUSG00000009090	Ap1b1	mmu:11764; O35643; Q3TXG4; Q922E2	MHC class II antigen presentation; Golgi Associated Vesicle Biogenesis; Lysosome Vesicle Biogenesis		3	High	1
FALSE	High	Master Protein	Q9D4H1	Exocyst complex component 2 OS=Mus musculus OX=10090 GN=Exoc2 PE=1 SV=1	0	FALSE	19.139	9	7	7	7	924	103.9	7.18	2.04	7	cell cycle OR cell proliferation;cell organization and biogenesis;transport;other biological processes	plasma membrane;other membranes;other cell component	other molecular function	Pf01833, Pf15469	66482	ENSMUSG00000021357	Exoc2	mmu:66482; Q9D4H1	VxPx cargo-targeting to cilium; Insulin processing		2	High	1
FALSE	High	Master Protein	Q9ES97	Reticulon-3 OS=Mus musculus OX=10090 GN=Rtn3 PE=1 SV=2	0	FALSE	6.465	2	2	3	2	964	103.8	4.92	1.53	2	cell organization and biogenesis;transport;developmental processes;other biological processes	other membranes;ER/Golgi;other cell component		Pf02453	20168	ENSMUSG00000024758	Rtn3	mmu:20168; Q3UF62; Q544J1; Q68FE4; Q6IM69; Q6R8K6; Q6R8K7; Q6T929; Q8C6D5; Q8CCU2; Q9ES97	Synaptic adhesion-like molecules		1	High	1
FALSE	High	Master Protein	Q99MB1	Toll-like receptor 3 OS=Mus musculus OX=10090 GN=Tlr3 PE=1 SV=2	0	FALSE	6.168	3	3	4	3	905	103.6	7.93	0.92	3	protein metabolism;other metabolic processes;stress response;developmental processes;signal transduction;other biological processes	other membranes;ER/Golgi;other cytoplasmic organelle;other cell component	nucleic acid binding activity;other molecular function	Pf00560, Pf01582, Pf13855, Pf17968	142980	ENSMUSG00000031639	Tlr3	mmu:142980; Q91ZM4; Q99MB1		Fibrin complement receptor 3 signaling pathway; Toll-like receptor signaling	2	High	1
FALSE	High	Master Protein	Q3U0S6	Ras-interacting protein 1 OS=Mus musculus OX=10090 GN=Rasip1 PE=1 SV=3	0	FALSE	76.234	26	18	23	18	961	103.5	7.83	8.78	18	developmental processes;signal transduction;other biological processes	ER/Golgi;other cell component	other molecular function	Pf00788, Pf01843	69903	ENSMUSG00000044562	Rasip1	E9QLI7; mmu:69903; Q3U0S6; Q6GQW4			0	High	1
FALSE	High	Master Protein	Q11011	Puromycin-sensitive aminopeptidase OS=Mus musculus OX=10090 GN=Npepps PE=1 SV=2	0	FALSE	3.985	2	2	2	2	920	103.3	5.9	0.46	2	protein metabolism;other metabolic processes;stress response	cytosol;nucleus;other cell component	other molecular function	Pf01433, Pf11838, Pf17900	19155	ENSMUSG00000001441	Npepps	mmu:19155; Q11011; Q3UZE0; Q5PR74; Q91VJ8	Antigen processing: Ubiquitination & Proteasome degradation		1	High	1
FALSE	High	Master Protein	Q69ZF3	Non-lysosomal glucosylceramidase OS=Mus musculus OX=10090 GN=Gba2 PE=1 SV=2	0	FALSE	10.289	4	4	6	4	918	103.2	5.59	1.75	4	cell organization and biogenesis;other metabolic processes;developmental processes;other biological processes	other membranes;cytosol;ER/Golgi	other molecular function	Pf04685, Pf12215	230101	ENSMUSG00000028467	Gba2	mmu:230101; Q69ZF3; Q6PGM3; Q8BTN9	Glycosphingolipid metabolism		1	High	1
FALSE	High	Master Protein	P04919	Band 3 anion transport protein OS=Mus musculus OX=10090 GN=Slc4a1 PE=1 SV=1	0	FALSE	20.26	9	8	11	8	929	103.1	5.45	3.99	8	cell organization and biogenesis;stress response;transport;other biological processes	plasma membrane;other membranes;cytoskeleton;other cell component	transporter activity;cytoskeletal activity;other molecular function	Pf00955, Pf07565	20533	ENSMUSG00000006574	Slc4a1	mmu:20533; P04919	Bicarbonate transporters; Erythrocytes take up carbon dioxide and release oxygen; Erythrocytes take up oxygen and release carbon dioxide		3	High	1
FALSE	High	Master Protein	P06802	Ectonucleotide pyrophosphatase/phosphodiesterase family member 1 OS=Mus musculus OX=10090 GN=Enpp1 PE=1 SV=4	0	FALSE	8.039	4	3	4	3	906	103.1	6.6	0.88	3	cell-cell signaling;cell cycle OR cell proliferation;cell organization and biogenesis;protein metabolism;RNA metabolism OR transcription;other metabolic processes;stress response;transport;developmental processes;signal transduction;other biological processes	non-structural extracellular;plasma membrane;other membranes;other cell component	signal transduction activity or receptor binding;nucleic acid binding activity;other molecular function	Pf01033, Pf01223, Pf01663	18605		Enpp1	mmu:18605; P06802; Q542E9; Q924C4	Vitamin B2 (riboflavin) metabolism	Endochondral ossification; Insulin signaling	3	High	1
FALSE	High	Master Protein	Q99K67	Alpha-aminoadipic semialdehyde synthase, mitochondrial OS=Mus musculus OX=10090 GN=Aass PE=1 SV=1	0	FALSE	409.961	51	44	190	44	926	102.9	6.87	85.58	44	other metabolic processes	mitochondrion;other cell component	other molecular function	Pf03435, Pf05222, Pf16653	30956	ENSMUSG00000029695	Aass	mmu:30956; Q99K67; Q9Z1I9	Lysine catabolism		1	High	1
FALSE	High	Master Protein	A2ATU0	2-oxoadipate dehydrogenase complex component E1 OS=Mus musculus OX=10090 GN=Dhtkd1 PE=1 SV=1	0	FALSE	79.963	27	15	24	15	921	102.7	6.9	7.92	15	other metabolic processes;other biological processes	mitochondrion	other molecular function	Pf00676, Pf02779, Pf16870	209692	ENSMUSG00000025815	Dhtkd1	A2ATU0; mmu:209692; Q0VFY3; Q69ZE3; Q8BWT3	Glyoxylate metabolism and glycine degradation		1	High	1
FALSE	Medium	Master Protein	Q61210	Rho guanine nucleotide exchange factor 1 OS=Mus musculus OX=10090 GN=Arhgef1 PE=1 SV=2	0.016	FALSE	1.846	2	1	1	1	920	102.7	5.6	0.16	1	signal transduction;other biological processes	plasma membrane;other membranes;cytosol;other cell component	signal transduction activity or receptor binding;enzyme regulator activity	Pf00621, Pf09128, Pf17838	16801	ENSMUSG00000040940	Arhgef1	mmu:16801; O89074; Q3T9Q7; Q61210; Q80YE8; Q80YE9; Q91VL3	RHOA GTPase cycle; RHOB GTPase cycle; NRAGE signals death through JNK; G alpha (12/13) signalling events; RHOC GTPase cycle	G protein signaling pathways; G13 signaling pathway; Regulation of actin cytoskeleton	8	High	1
FALSE	High	Master Protein	Q3UW53	Protein Niban 1 OS=Mus musculus OX=10090 GN=Niban1 PE=1 SV=2	0	FALSE	36.511	16	14	18	14	926	102.6	4.78	7.35	14	stress response;other biological processes	plasma membrane;other membranes;cytosol;other cell component			63913	ENSMUSG00000026483	Niban1	A0PJB3; mmu:63913; Q3TD68; Q3UW53; Q6PE79; Q9ESL7		Mechanisms associated with pluripotency	1	High	1
FALSE	High	Master Protein	O55029	Coatomer subunit beta' OS=Mus musculus OX=10090 GN=Copb2 PE=1 SV=2	0	FALSE	11.796	6	5	5	5	905	102.4	5.3	1.98	5	transport	other membranes;cytosol;ER/Golgi	other molecular function	Pf00400, Pf04053	50797	ENSMUSG00000032458	Copb2	mmu:50797; O55029; Q3U5Z9	COPI-dependent Golgi-to-ER retrograde traffic; COPI-mediated anterograde transport		2	High	1
FALSE	Medium	Master Protein	Q68ED2	Metabotropic glutamate receptor 7 OS=Mus musculus OX=10090 GN=Grm7 PE=1 SV=1	0.048	FALSE	1.337	2	1	1	1	915	102.2	7.88	0.07	1	cell-cell signaling;cell organization and biogenesis;other metabolic processes;stress response;transport;developmental processes;signal transduction;other biological processes	plasma membrane;other membranes;ER/Golgi;other cell component	transporter activity;enzyme regulator activity;other molecular function	Pf00003, Pf01094, Pf07562	108073	ENSMUSG00000056755	Grm7	mmu:108073; Q68ED2	G alpha (i) signalling events; Class C/3 (Metabotropic glutamate/pheromone receptors)	GPCRs, non-odorant ; GPCRs, class C metabotropic glutamate, pheromone	4	High	1
FALSE	Medium	Master Protein	Q61549	Adhesion G protein-coupled receptor E1 OS=Mus musculus OX=10090 GN=Adgre1 PE=1 SV=1	0.014	FALSE	1.93	1	1	1	1	931	102.1	5.07	0.22	1	signal transduction;other biological processes	plasma membrane;other membranes;other cell component	other molecular function	Pf00002, Pf01825, Pf07645, Pf12662	13733	ENSMUSG00000004730	Adgre1	mmu:13733; Q61549	Class B/2 (Secretin family receptors)	GPCRs, non-odorant ; GPCRs, class B secretin-like	3	High	1
FALSE	High	Master Protein	Q8R3S6	Exocyst complex component 1 OS=Mus musculus OX=10090 GN=Exoc1 PE=1 SV=4	0	FALSE	4.263	2	2	2	2	894	101.8	6.52	0.55	2	cell cycle OR cell proliferation;cell organization and biogenesis;transport;developmental processes;signal transduction;other biological processes	plasma membrane;other membranes;other cell component	other molecular function	Pf09763, Pf15277	69940	ENSMUSG00000036435	Exoc1	E9QQ24; mmu:69940; Q8R3S6	VxPx cargo-targeting to cilium; Insulin processing		2	High	1
FALSE	High	Master Protein	Q99LB7	Sarcosine dehydrogenase, mitochondrial OS=Mus musculus OX=10090 GN=Sardh PE=1 SV=1	0	FALSE	58.66	21	16	25	16	919	101.6	6.74	10.3	16	other metabolic processes	mitochondrion;other cell component	other molecular function	Pf01266, Pf01571, Pf08669, Pf16350	192166	ENSMUSG00000009614	Sardh	mmu:192166; Q99LB7	Choline catabolism	One-carbon metabolism and related pathways	2	High	1
FALSE	High	Master Protein	Q8VDC0	Probable leucine--tRNA ligase, mitochondrial OS=Mus musculus OX=10090 GN=Lars2 PE=1 SV=1	0	FALSE	40.274	16	14	19	14	902	101.4	8.19	6.43	14	protein metabolism;RNA metabolism OR transcription;other metabolic processes	mitochondrion	other molecular function	Pf00133, Pf08264	102436	ENSMUSG00000035202	Lars2	A6H6S4; mmu:102436; Q8VDC0			0	High	1
FALSE	Medium	Master Protein	Q68FL6	Methionine--tRNA ligase, cytoplasmic OS=Mus musculus OX=10090 GN=Mars1 PE=1 SV=1	0.037	FALSE	1.494	2	1	1	1	902	101.4	7.14	0.07	1	protein metabolism;RNA metabolism OR transcription;other metabolic processes;other biological processes	cytosol;nucleus;other cell component	nucleic acid binding activity;other molecular function	Pf00043, Pf00458, Pf09334, Pf18485, Pf19303	216443	ENSMUSG00000040354	Mars1	mmu:216443; Q68FL6			0	High	1
FALSE	Medium	Master Protein	B9EJ86	Oxysterol-binding protein-related protein 8 OS=Mus musculus OX=10090 GN=Osbpl8 PE=1 SV=1	0.043	FALSE	1.387	1	1	1	1	889	101.2	6.96	0.14	1	cell organization and biogenesis;transport;other biological processes	other membranes;cytosol;ER/Golgi;nucleus;other cell component	transporter activity;other molecular function	Pf00169, Pf01237	237542	ENSMUSG00000020189	Osbpl8	B9EJ86; G3X9N6; mmu:237542; Q69ZJ4	Acyl chain remodelling of PS		1	High	1
FALSE	High	Master Protein	Q922D8	C-1-tetrahydrofolate synthase, cytoplasmic OS=Mus musculus OX=10090 GN=Mthfd1 PE=1 SV=4	0	FALSE	80.394	30	26	35	26	935	101.1	7.14	13.82	26	other metabolic processes;developmental processes;other biological processes	cytosol	other molecular function	Pf00763, Pf01268, Pf02882	108156	ENSMUSG00000021048	Mthfd1	mmu:108156; Q8R013; Q922D8	Metabolism of folate and pterines	One-carbon metabolism	2	High	1
FALSE	High	Master Protein	Q80UM3	N-alpha-acetyltransferase 15, NatA auxiliary subunit OS=Mus musculus OX=10090 GN=Naa15 PE=1 SV=1	0	FALSE	4.081	2	2	4	2	865	100.9	7.62	0.84	2	protein metabolism;other metabolic processes;developmental processes;other biological processes	cytosol;nucleus;other cell component	translation activity;other molecular function	Pf12569, Pf13181			Naa15	Q80UM3; Q811Z9; Q9JID5			0	High	1
FALSE	High	Master Protein	Q8CBA2	Schlafen family member 5 OS=Mus musculus OX=10090 GN=Slfn5 PE=1 SV=2	0.003	FALSE	2.761	1	1	1	1	884	100.8	6.93	0.36	1	other biological processes	nucleus	other molecular function	Pf04326, Pf09848	327978	ENSMUSG00000054404	Slfn5	mmu:327978; Q148Z1; Q3V3H0; Q5QNT5; Q7TMA8; Q8CBA2			0	High	1
FALSE	High	Master Protein	Q8K596	Sodium/calcium exchanger 2 OS=Mus musculus OX=10090 GN=Slc8a2 PE=1 SV=1	0.009	FALSE	2.318	1	1	3	1	921	100.6	5.12	2.64	1	cell organization and biogenesis;stress response;transport;other biological processes	plasma membrane;other membranes;cytoskeleton;mitochondrion;other cell component	transporter activity;other molecular function	Pf01699, Pf03160, Pf16494	110891	ENSMUSG00000030376	Slc8a2	mmu:110891; Q68EG0; Q8K596; Q8R504	Ion homeostasis; Reduction of cytosolic Ca++ levels; Sodium/Calcium exchangers		3	High	1
FALSE	High	Master Protein	Q99MR6	Serrate RNA effector molecule homolog OS=Mus musculus OX=10090 GN=Srrt PE=1 SV=1	0.003	FALSE	2.823	1	1	1	1	875	100.4	5.97	0.39	1	RNA metabolism OR transcription;other metabolic processes;other biological processes	nucleus;other cell component	nucleic acid binding activity;other molecular function	Pf04959, Pf12066	83701	ENSMUSG00000037364	Srrt	mmu:83701; Q3UD04; Q5D042; Q8VEE6; Q99MR4; Q99MR5; Q99MR6; Q99MR7	mRNA Splicing - Major Pathway; RNA polymerase II transcribes snRNA genes		2	High	1
FALSE	High	Master Protein	Q8VDM4	26S proteasome non-ATPase regulatory subunit 2 OS=Mus musculus OX=10090 GN=Psmd2 PE=1 SV=1	0	FALSE	25.559	14	10	13	10	908	100.1	5.17	2.88	10	protein metabolism;other metabolic processes;other biological processes	nucleus;other cell component	enzyme regulator activity	Pf01851, Pf17781, Pf18051	21762	ENSMUSG00000006998	Psmd2	mmu:21762; Q8VDM4	ABC-family proteins mediated transport; Neutrophil degranulation; MAPK6/MAPK4 signaling; Downstream TCR signaling; FCERI mediated NF-kB activation; Neddylation; Asymmetric localization of PCP proteins; Degradation of AXIN; Hedgehog 'on' state; Ub-specific processing proteases; Regulation of RUNX3 expression and activity; Antigen processing: Ubiquitination & Proteasome degradation; Autodegradation…	Proteasome degradation	50	High	1
FALSE	High	Master Protein	P26231	Catenin alpha-1 OS=Mus musculus OX=10090 GN=Ctnna1 PE=1 SV=1	0	FALSE	23.749	11	9	12	9	906	100	6.23	4.23	9	cell adhesion;cell cycle OR cell proliferation;cell organization and biogenesis;stress response;developmental processes;signal transduction;other biological processes	plasma membrane;other membranes;cytoskeleton;other cell component	cytoskeletal activity;other molecular function	Pf01044	12385	ENSMUSG00000037815	Ctnna1	mmu:12385; P26231	RHO GTPases activate IQGAPs; Adherens junctions interactions; Myogenesis; VEGFR2 mediated vascular permeability	White fat cell differentiation	5	High	1
FALSE	High	Master Protein	E9Q8B5	Complement factor H-related 4 OS=Mus musculus OX=10090 GN=Cfhr4 PE=1 SV=1	0	FALSE	9.526	4	4	5	3	879	99.4	7.44	1.24	4	protein metabolism;other biological processes	non-structural extracellular;plasma membrane;other membranes;nucleus;other cell component	other molecular function	Pf00084	214403	ENSMUSG00000070594	Cfhr4	E9Q8B5; mmu:214403	Regulation of Complement cascade		1	High	1
FALSE	High	Master Protein	O08601	Microsomal triglyceride transfer protein large subunit OS=Mus musculus OX=10090 GN=Mttp PE=1 SV=2	0	FALSE	259.758	55	46	104	46	894	99	7.62	46.92	46	cell organization and biogenesis;protein metabolism;other metabolic processes;transport;other biological processes	plasma membrane;other membranes;cytosol;ER/Golgi;other cell component	transporter activity;other molecular function	Pf01347, Pf19444	17777	ENSMUSG00000028158	Mttp	B2CXA7; mmu:17777; O08601; Q3UJA0; Q91X33	VLDL assembly; Chylomicron assembly; LDL remodeling	Statin pathway	4	High	1
FALSE	High	Master Protein	Q8R0Y6	Cytosolic 10-formyltetrahydrofolate dehydrogenase OS=Mus musculus OX=10090 GN=Aldh1l1 PE=1 SV=1	0	FALSE	7.618	4	3	3	3	902	98.6	5.91	0.62	3	other metabolic processes	cytosol;other cell component	other molecular function	Pf00171, Pf00551, Pf02911	107747	ENSMUSG00000030088	Aldh1l1	mmu:107747; Q8R0Y6	Metabolism of folate and pterines	One-carbon metabolism	2	High	1
FALSE	Medium	Master Protein	P09803	Cadherin-1 OS=Mus musculus OX=10090 GN=Cdh1 PE=1 SV=1	0.014	FALSE	1.913	1	1	1	1	884	98.2	4.83	0.42	1	cell adhesion;cell-cell signaling;cell organization and biogenesis;protein metabolism;other metabolic processes;developmental processes;signal transduction;other biological processes	plasma membrane;other membranes;cytoskeleton;ER/Golgi;other cytoplasmic organelle;other cell component	cytoskeletal activity;other molecular function	Pf00028, Pf01049, Pf08758	12550		Cdh1	mmu:12550; P09803; Q61377	Integrin cell surface interactions; RHO GTPases activate IQGAPs; Apoptotic cleavage of cell adhesion proteins; Adherens junctions interactions; Degradation of the extracellular matrix	Mechanisms associated with pluripotency; Wnt signaling pathway	7	High	1
FALSE	High	Master Protein	P39054	Dynamin-2 OS=Mus musculus OX=10090 GN=Dnm2 PE=1 SV=2	0	FALSE	87.42	30	22	30	16	870	98.1	7.43	11.9	22	cell organization and biogenesis;transport;developmental processes;other biological processes	plasma membrane;other membranes;cytosol;cytoskeleton;ER/Golgi;nucleus;other cytoplasmic organelle;other cell component	signal transduction activity or receptor binding;cytoskeletal activity;other molecular function	Pf00169, Pf00350, Pf01031, Pf02212	13430	ENSMUSG00000033335	Dnm2	mmu:13430; P39054; Q9DBE1	Recycling pathway of L1; MHC class II antigen presentation; Golgi Associated Vesicle Biogenesis; Lysosome Vesicle Biogenesis; Clathrin-mediated endocytosis; Formation of annular gap junctions; Toll Like Receptor 4 (TLR4) Cascade; NOSTRIN mediated eNOS trafficking	IL-5 signaling pathway	10	High	1
FALSE	High	Master Protein	P28271	Cytoplasmic aconitate hydratase OS=Mus musculus OX=10090 GN=Aco1 PE=1 SV=3	0	FALSE	19.54	10	8	11	8	889	98.1	7.5	3.24	8	other metabolic processes;transport;developmental processes;other biological processes	cytosol;ER/Golgi;other cell component	nucleic acid binding activity;other molecular function	Pf00330, Pf00694	11428	ENSMUSG00000028405	Aco1	mmu:11428; P28271; Q3TQ15; Q99K54	Iron uptake and transport	mRNA processing	2	High	1
FALSE	Medium	Master Protein	Q8BGR2	Volume-regulated anion channel subunit LRRC8D OS=Mus musculus OX=10090 GN=Lrrc8d PE=1 SV=1	0.032	FALSE	1.574	1	1	1	1	859	98.1	7.44	0.14	1	cell organization and biogenesis;stress response;transport;other biological processes	plasma membrane;other membranes;ER/Golgi;other cell component	transporter activity	Pf12534, Pf13855	231549	ENSMUSG00000046079	Lrrc8d	mmu:231549; Q3UVA9; Q8BGR2; Q8CI13	Miscellaneous transport and binding events		1	High	1
FALSE	Medium	Master Protein	P27870	Proto-oncogene vav OS=Mus musculus OX=10090 GN=Vav1 PE=1 SV=1	0.023	FALSE	1.682	1	1	1	1	845	98.1	6.51	0.24	1	cell organization and biogenesis;other metabolic processes;transport;signal transduction;other biological processes	cytosol;other cell component	enzyme regulator activity;other molecular function	Pf00017, Pf00018, Pf00130, Pf00169, Pf00621, Pf11971	22324	ENSMUSG00000034116	Vav1	mmu:22324; P27870; Q8BTV7	PIP3 activates AKT signaling; PI5P, PP2A and IER3 Regulate PI3K/AKT Signaling; Signaling by SCF-KIT; Regulation of actin dynamics for phagocytic cup formation; FCERI mediated MAPK activation; FCERI mediated Ca+2 mobilization; Antigen activates B Cell Receptor (BCR) leading to generation of second messengers; RHOA GTPase cycle; RAC1 GTPase cycle; NRAGE signals death through JNK; G alpha (12/13) si…	IL-5 signaling pathway; Chemokine signaling pathway; Microglia pathogen phagocytosis pathway; IL-3 signaling pathway; IL-6 signaling pathway; Kit receptor signaling pathway; IL-2 signaling pathway; Regulation of actin cytoskeleton; EGFR1 signaling pathway; Focal adhesion	31	High	1
FALSE	High	Master Protein	P39053	Dynamin-1 OS=Mus musculus OX=10090 GN=Dnm1 PE=1 SV=2	0	FALSE	15.966	5	5	7	1	867	97.7	7.74	3.95	5	cell organization and biogenesis;transport;other biological processes	plasma membrane;other membranes;cytoskeleton;ER/Golgi;other cell component	signal transduction activity or receptor binding;cytoskeletal activity;other molecular function	Pf00169, Pf00350, Pf01031, Pf02212	13429	ENSMUSG00000026825	Dnm1	A2AN50; A2AN51; A2AN54; A2AN55; mmu:13429; P39053; Q3UNM1; Q5DTN7; Q61358; Q61359; Q61360; Q6PDM5; Q8JZZ4; Q9CSY7; Q9QXX1	MHC class II antigen presentation; Recycling pathway of L1; Clathrin-mediated endocytosis; Formation of annular gap junctions; Toll Like Receptor 4 (TLR4) Cascade	One-carbon metabolism and related pathways; Primary focal segmental glomerulosclerosis (FSGS); IL-3 signaling pathway; EGFR1 signaling pathway	10	High	1
FALSE	High	Master Protein	Q9QXK3	Coatomer subunit gamma-2 OS=Mus musculus OX=10090 GN=Copg2 PE=1 SV=1	0	FALSE	20.682	9	8	9	6	871	97.6	5.8	3.36	8	transport	other membranes;cytosol;ER/Golgi;other cell component	other molecular function	Pf01602, Pf08752, Pf16381	54160	ENSMUSG00000025607	Copg2	A6H6J5; mmu:54160; Q3TQD5; Q3UEL6; Q8C2J6; Q9QXK3	COPI-mediated anterograde transport; COPI-dependent Golgi-to-ER retrograde traffic		2	High	1
FALSE	High	Master Protein	Q9QZE5	Coatomer subunit gamma-1 OS=Mus musculus OX=10090 GN=Copg1 PE=1 SV=1	0	FALSE	63.277	26	17	28	15	874	97.5	5.35	9.06	17	transport;other biological processes	other membranes;cytosol;ER/Golgi	other molecular function	Pf01602, Pf08752, Pf16381	54161	ENSMUSG00000030058	Copg1	mmu:54161; Q3U9F4; Q8BP96; Q8R1A7; Q922C6; Q9QZE5	COPI-dependent Golgi-to-ER retrograde traffic; COPI-mediated anterograde transport		2	High	1
FALSE	High	Master Protein	Q9DBT9	Dimethylglycine dehydrogenase, mitochondrial OS=Mus musculus OX=10090 GN=Dmgdh PE=1 SV=1	0	FALSE	60.029	29	17	25	17	869	97.2	7.88	8.06	17	other metabolic processes	mitochondrion;other cell component	other molecular function	Pf01266, Pf01571, Pf08669, Pf16350	74129	ENSMUSG00000042102	Dmgdh	B1B1D0; mmu:74129; Q8R1S7; Q9DBT9	Choline catabolism	One-carbon metabolism and related pathways	2	High	1
FALSE	High	Master Protein	P70168	Importin subunit beta-1 OS=Mus musculus OX=10090 GN=Kpnb1 PE=1 SV=2	0	FALSE	39.82	17	12	15	12	876	97.1	4.78	6.16	12	cell cycle OR cell proliferation;cell organization and biogenesis;transport;signal transduction;other biological processes	other membranes;cytosol;ER/Golgi;nucleus;other cell component	cytoskeletal activity;other molecular function	Pf03810, Pf13513	16211	ENSMUSG00000001440	Kpnb1	mmu:16211; P70168; Q62117; Q6GTI5	Neutrophil degranulation; Interferon alpha/beta signaling; Initiation of Nuclear Envelope (NE) Reformation; Assembly of the ORC complex at the origin of replication; Apoptosis induced DNA fragmentation; Regulation of cholesterol biosynthesis by SREBP (SREBF)	Mechanisms associated with pluripotency	7	High	1
FALSE	High	Master Protein	Q8BZ98	Dynamin-3 OS=Mus musculus OX=10090 GN=Dnm3 PE=1 SV=1	0	FALSE	13.05	5	5	8	1	863	97.1	8.35	4.13	5	cell organization and biogenesis;transport;developmental processes;other biological processes	non-structural extracellular;plasma membrane;other membranes;cytoskeleton;ER/Golgi;other cell component	signal transduction activity or receptor binding;cytoskeletal activity;other molecular function	Pf00169, Pf00350, Pf01031, Pf02212	103967	ENSMUSG00000040265	Dnm3	B2RUH0; mmu:103967; Q3UGY9; Q80TR2; Q8BWW6; Q8BZ98	MHC class II antigen presentation; Recycling pathway of L1; Clathrin-mediated endocytosis; Toll Like Receptor 4 (TLR4) Cascade		4	High	1
FALSE	High	Master Protein	Q8CI94	Glycogen phosphorylase, brain form OS=Mus musculus OX=10090 GN=Pygb PE=1 SV=3	0	FALSE	26.247	14	10	12	10	843	96.7	6.73	3.46	10	other metabolic processes	other cell component	other molecular function	Pf00343	110078	ENSMUSG00000033059	Pygb	mmu:110078; Q8CI94; Q8K283	Neutrophil degranulation	Glycogen metabolism	2	High	1
FALSE	High	Master Protein	P70261	Paladin OS=Mus musculus OX=10090 GN=Pald1 PE=1 SV=1	0	FALSE	4.003	2	2	2	2	859	96.7	6.58	0.68	2		cytosol		Pf14566	27355		Pald1	mmu:27355; P70261; Q66JP9; Q8C2I4			0	High	1
FALSE	Medium	Master Protein	Q66JV4	RNA-binding protein 12B-B OS=Mus musculus OX=10090 GN=Rbm12b2 PE=2 SV=2	0.03	FALSE	1.593	1	1	1	1	834	96.4	7.85	0.65	1	other biological processes	nucleus;other cell component	nucleic acid binding activity	Pf00076	77604	ENSMUSG00000052137	Rbm12b2	A2AJP4; mmu:77604; Q3TE05; Q66JV4; Q8BNP2; Q8K0T9		mRNA processing	1	High	1
FALSE	Medium	Master Protein	Q8BJS7	Microtubule-associated protein 10 OS=Mus musculus OX=10090 GN=Map10 PE=1 SV=1	0.016	FALSE	1.857	1	1	2	1	891	96.1	7.39	1.11	1	cell cycle OR cell proliferation;cell organization and biogenesis;other biological processes	cytoskeleton;other cell component	cytoskeletal activity	Pf14925	74393	ENSMUSG00000050930	Map10	mmu:74393; Q5DTY2; Q8BJS7			0	High	1
FALSE	High	Master Protein	P48193	Protein 4.1 OS=Mus musculus OX=10090 GN=Epb41 PE=1 SV=2	0	FALSE	59.466	18	15	22	15	858	95.9	5.6	9.06	15	cell cycle OR cell proliferation;cell organization and biogenesis;other biological processes	plasma membrane;other membranes;cytosol;cytoskeleton;nucleus;other cell component	cytoskeletal activity;other molecular function	Pf00373, Pf04382, Pf05902, Pf08736, Pf09379, Pf09380	269587	ENSMUSG00000028906	Epb41	A2A843; mmu:269587; P48193; Q5DTQ8; Q68FF1; Q6NVF5	Neurexins and neuroligins	Splicing factor NOVA regulated synaptic proteins	2	High	1
FALSE	High	Master Protein	A6H690	IQ and AAA domain-containing protein 1-like OS=Mus musculus OX=10090 GN=Iqca1l PE=1 SV=3	0.007	FALSE	2.396	1	1	2	1	825	95.9	9.51	0.47	1			other molecular function	Pf00004, Pf00612	231045	ENSMUSG00000038199	Iqca1l	A6H690; B9EHI7; E9QN17; mmu:231045; Q8CDM7			0	High	1
FALSE	High	Master Protein	D3Z0M9	RNA helicase OS=Mus musculus OX=10090 GN=Ddx23 PE=1 SV=1	0.004	FALSE	2.647	3	2	2	2	819	95.4	9.58	0.31	2	cell organization and biogenesis;RNA metabolism OR transcription;other metabolic processes	nucleus;other cell component	nucleic acid binding activity;other molecular function	Pf00270, Pf00271	74351	ENSMUSG00000003360	Ddx23	D3Z0M9; mmu:74351	mRNA Splicing - Major Pathway; mRNA Splicing - Minor Pathway		2	High	1
FALSE	High	Master Protein	Q5NCB3	Predicted gene 5431 OS=Mus musculus OX=10090 GN=Gm5431 PE=1 SV=1	0	FALSE	3.996	2	2	2	2	844	95.4	6.06	0.77	2	stress response;other biological processes	other membranes;ER/Golgi	other molecular function	Pf05049		ENSMUSG00000058163	Gm5431	Q5NCB3			0	High	1
FALSE	High	Master Protein	P58252	Elongation factor 2 OS=Mus musculus OX=10090 GN=Eef2 PE=1 SV=2	0	FALSE	30.337	13	10	15	9	858	95.3	6.83	5.74	10	protein metabolism;other metabolic processes;other biological processes	plasma membrane;other membranes;cytosol;translational apparatus;other cell component	cytoskeletal activity;translation activity;nucleic acid binding activity;other molecular function	Pf00009, Pf00679, Pf03144, Pf03764, Pf14492	13629	ENSMUSG00000034994	Eef2	mmu:13629; P58252; Q544E4	Neutrophil degranulation; Protein methylation; Peptide chain elongation; Synthesis of diphthamide-EEF2	Translation factors	5	High	1
FALSE	Medium	Master Protein	Q6DI86	FAST kinase domain-containing protein 1, mitochondrial OS=Mus musculus OX=10090 GN=Fastkd1 PE=2 SV=1	0.038	FALSE	1.445	1	1	1	1	829	95.3	7.24	0.17	1	RNA metabolism OR transcription;other metabolic processes;other biological processes	mitochondrion;other cell component	nucleic acid binding activity	Pf06743, Pf08368, Pf08373	320720	ENSMUSG00000027086	Fastkd1	A2AR00; B0R0D3; mmu:320720; Q5DTU7; Q6DI86; Q6IS39; Q8BSV8; Q8C429; Q8R1N6			0	High	1
FALSE	High	Master Protein	Q920Q4	Vacuolar protein sorting-associated protein 16 homolog OS=Mus musculus OX=10090 GN=Vps16 PE=1 SV=3	0.002	FALSE	3.008	1	1	2	1	839	94.9	7.01	0.82	1	cell organization and biogenesis;other metabolic processes;transport;other biological processes	other membranes;cytoskeleton;other cytoplasmic organelle;other cell component	cytoskeletal activity	Pf04840, Pf04841			Vps16	A2BI91; Q8R3C3; Q920Q4; Q99KZ4			0	High	1
FALSE	High	Master Protein	Q8K310	Matrin-3 OS=Mus musculus OX=10090 GN=Matr3 PE=1 SV=1	0	FALSE	8.68	6	4	5	4	846	94.6	6.25	1.29	4	stress response;developmental processes;other biological processes	nucleus;other cell component	nucleic acid binding activity;other molecular function		17184	ENSMUSG00000037236	Matr3	mmu:17184; Q8K310		mRNA processing	1	High	1
FALSE	Low	Master Protein	Q9JM61	Thrombospondin type-1 domain-containing protein 1 OS=Mus musculus OX=10090 GN=Thsd1 PE=1 SV=2	0.06	FALSE	1.229	1	1	1	1	851	94.6	8.19	0.37	1	cell adhesion;cell organization and biogenesis;other biological processes	other membranes;cytosol;other cytoplasmic organelle;other cell component	other molecular function	Pf00090	56229		Thsd1	mmu:56229; Q8C7Q9; Q9JM61	O-glycosylation of TSR domain-containing proteins		1	High	1
FALSE	High	Master Protein	Q9DBN5	Lon protease homolog 2, peroxisomal OS=Mus musculus OX=10090 GN=Lonp2 PE=1 SV=1	0	FALSE	157.249	48	34	68	34	852	94.5	7.23	29.1	34	cell organization and biogenesis;protein metabolism;other metabolic processes;transport;other biological processes	nucleus;other cytoplasmic organelle;other cell component	other molecular function	Pf00004, Pf02190, Pf05362	66887	ENSMUSG00000047866	Lonp2	mmu:66887; Q3TEG8; Q3TFY6; Q3TGR0; Q3UAE1; Q9DBN5	Peroxisomal protein import		1	High	1
FALSE	High	Master Protein	Q3TZZ7	Extended synaptotagmin-2 OS=Mus musculus OX=10090 GN=Esyt2 PE=1 SV=1	0	FALSE	34.649	18	10	13	10	845	94.1	7.75	3.55	10	cell organization and biogenesis;transport	plasma membrane;other membranes;cytosol;ER/Golgi;other cell component	other molecular function	Pf00168, Pf17047	52635	ENSMUSG00000021171	Esyt2	B2RSN5; mmu:52635; Q3TZZ7; Q9D5Y7	Glycosphingolipid metabolism		1	High	1
FALSE	High	Master Protein	Q9DC29	ATP-binding cassette sub-family B member 6 OS=Mus musculus OX=10090 GN=Abcb6 PE=1 SV=1	0.001	FALSE	3.259	1	1	1	1	842	93.7	8.05	0.35	1	cell organization and biogenesis;other metabolic processes;stress response;transport;developmental processes;other biological processes	non-structural extracellular;plasma membrane;other membranes;cytosol;mitochondrion;ER/Golgi;nucleus;other cytoplasmic organelle	transporter activity;other molecular function	Pf00005, Pf00664, Pf16185	74104	ENSMUSG00000026198	Abcb6	mmu:74104; Q3U7N5; Q3UAZ6; Q9DC29	Mitochondrial ABC transporters		1	High	1
FALSE	High	Master Protein	Q61586	Glycerol-3-phosphate acyltransferase 1, mitochondrial OS=Mus musculus OX=10090 GN=Gpam PE=1 SV=2	0	FALSE	212.087	45	32	71	32	827	93.6	7.84	28.66	32	cell cycle OR cell proliferation;other metabolic processes;stress response;other biological processes	plasma membrane;other membranes;mitochondrion	other molecular function	Pf01553, Pf19277	14732	ENSMUSG00000024978	Gpam	mmu:14732; Q61586; Q8VCT2	Synthesis of PA; Triglyceride biosynthesis	Triacylglyceride synthesis; Glycerolipids and glycerophospholipids	4	High	1
FALSE	High	Master Protein	Q9JIK5	Nucleolar RNA helicase 2 OS=Mus musculus OX=10090 GN=Ddx21 PE=1 SV=3	0	FALSE	19.873	8	7	8	7	851	93.5	9.11	2.6	7	cell organization and biogenesis;RNA metabolism OR transcription;other metabolic processes;stress response;other biological processes	cytosol;mitochondrion;nucleus;other cell component	nucleic acid binding activity;other molecular function	Pf00270, Pf00271, Pf08152	56200	ENSMUSG00000020075	Ddx21	mmu:56200; Q3TVJ3; Q9JIK5; Q9WV45	Major pathway of rRNA processing in the nucleolus and cytosol; B-WICH complex positively regulates rRNA expression	mRNA processing	3	High	1
FALSE	High	Master Protein	O70362	Phosphatidylinositol-glycan-specific phospholipase D OS=Mus musculus OX=10090 GN=Gpld1 PE=1 SV=1	0	FALSE	26.228	9	7	8	7	837	93.2	7.12	3.57	7	other metabolic processes;transport;developmental processes;signal transduction;other biological processes	non-structural extracellular;extracellular matrix;other cell component	other molecular function	Pf00882, Pf01839			Gpld1	O70362	Post-translational modification: synthesis of GPI-anchored proteins		1	High	1
FALSE	High	Master Protein	Q3TDQ1	Dolichyl-diphosphooligosaccharide--protein glycosyltransferase subunit STT3B OS=Mus musculus OX=10090 GN=Stt3b PE=1 SV=2	0	FALSE	8.099	3	3	5	2	823	93.2	8.95	1.84	3	protein metabolism;other metabolic processes;stress response	other membranes;ER/Golgi;other cell component	other molecular function	Pf02516	68292		Stt3b	mmu:68292; Q3TDQ1; Q7TT24; Q921E3; Q99LL0; Q9D2V2			0	High	1
FALSE	High	Master Protein	Q8BJ71	Nuclear pore complex protein Nup93 OS=Mus musculus OX=10090 GN=Nup93 PE=1 SV=1	0	FALSE	3.634	2	2	3	2	819	93.2	5.72	0.65	2	cell organization and biogenesis;other metabolic processes;transport;signal transduction;other biological processes	other membranes;cytoskeleton;nucleus	other molecular function	Pf04097	71805	ENSMUSG00000032939	Nup93	mmu:71805; Q3TED9; Q8BIK7; Q8BJ71; Q8K1R4; Q8R592	Transport of the SLBP independent Mature mRNA; Transport of the SLBP Dependant Mature mRNA; Transport of Mature mRNA Derived from an Intronless Transcript; Transport of Mature mRNA derived from an Intron-Containing Transcript; Regulation of Glucokinase by Glucokinase Regulatory Protein; snRNP Assembly; SUMOylation of DNA damage response and repair proteins; SUMOylation of ubiquitinylation protein…		16	High	1
FALSE	High	Master Protein	Q6ZPR5	Sphingomyelin phosphodiesterase 4 OS=Mus musculus OX=10090 GN=Smpd4 PE=1 SV=2	0.002	FALSE	3.036	1	1	1	1	823	93.2	8.13	0.48	1	cell organization and biogenesis;other metabolic processes;developmental processes;other biological processes	plasma membrane;other membranes;ER/Golgi;nucleus	other molecular function	Pf14724	77626	ENSMUSG00000005899	Smpd4	mmu:77626; Q3TPE0; Q3TPP1; Q6ZPR5; Q8CBJ5; Q8CD12; Q8CD83; Q8R0J3; Q9CX74	Glycosphingolipid metabolism		1	High	1
FALSE	High	Master Protein	Q8R313	Exocyst complex component 6 OS=Mus musculus OX=10090 GN=Exoc6 PE=1 SV=2	0	FALSE	3.729	2	2	2	2	802	93	6.15	0.57	2	cell cycle OR cell proliferation;cell organization and biogenesis;transport;other biological processes	plasma membrane;other membranes;other cell component		Pf04091			Exoc6	Q8R313	VxPx cargo-targeting to cilium; Insulin processing		2	High	1
FALSE	High	Master Protein	Q5FWH6	Rho guanine nucleotide exchange factor 15 OS=Mus musculus OX=10090 GN=Arhgef15 PE=1 SV=1	0.006	FALSE	2.462	2	1	1	1	849	92.9	8.34	0.19	1	developmental processes;other biological processes	other cell component	enzyme regulator activity	Pf00621	442801	ENSMUSG00000052921	Arhgef15	mmu:442801; Q14B44; Q5FWH6; Q69ZV7	RAC1 GTPase cycle; NRAGE signals death through JNK; RHOA GTPase cycle; CDC42 GTPase cycle; G alpha (12/13) signalling events		5	High	1
FALSE	High	Master Protein	Q8BG67	Protein EFR3 homolog A OS=Mus musculus OX=10090 GN=Efr3a PE=1 SV=1	0	FALSE	28.042	13	8	13	8	819	92.6	6.83	3.73	8	cell adhesion;other biological processes	plasma membrane;other membranes;cytosol	other molecular function		76740	ENSMUSG00000015002	Efr3a	mmu:76740; Q6ZQI4; Q8BG67; Q8BXQ7; Q8C0Q0; Q922I2			0	High	1
FALSE	High	Master Protein	P08113	Endoplasmin OS=Mus musculus OX=10090 GN=Hsp90b1 PE=1 SV=2	0	FALSE	194.638	45	36	87	34	802	92.4	4.82	42.89	36	cell organization and biogenesis;protein metabolism;other metabolic processes;stress response;transport;other biological processes	non-structural extracellular;plasma membrane;other membranes;cytosol;ER/Golgi;other cell component	signal transduction activity or receptor binding;nucleic acid binding activity;other molecular function	Pf00183, Pf02518	22027	ENSMUSG00000020048	Hsp90b1	mmu:22027; P08113; P11427	Regulation of Insulin-like Growth Factor (IGF) transport and uptake by Insulin-like Growth Factor Binding Proteins (IGFBPs); Post-translational protein phosphorylation; Scavenging by Class A Receptors; Interleukin-4 and Interleukin-13 signaling; Trafficking and processing of endosomal TLR	Focal adhesion: PI3K-Akt-mTOR signaling pathway; Hypoxia-dependent self-renewal of myoblasts	7	High	1
FALSE	Medium	Master Protein	ENSEMBL:ENSBTAP00000032840	(Bos taurus) similar to apolipoprotein B, partial	0.037	TRUE	1.468	1	1	1	1	825	92.2	7.03	0.41	1											0	High	1
FALSE	High	Master Protein	Q3UIA2	Rho GTPase-activating protein 17 OS=Mus musculus OX=10090 GN=Arhgap17 PE=1 SV=1	0	FALSE	4.141	2	2	2	2	846	92.1	7.56	0.52	2	cell organization and biogenesis;transport;signal transduction;other biological processes	plasma membrane;other membranes;cytosol;other cell component	enzyme regulator activity;other molecular function	Pf00620, Pf03114	70497	ENSMUSG00000030766	Arhgap17	mmu:70497; Q3UDP7; Q3UIA2; Q8BGD1; Q99LH3; Q99N39; Q99N40	RAC1 GTPase cycle; RAC2 GTPase cycle; CDC42 GTPase cycle; RHOQ GTPase cycle; RAC3 GTPase cycle; RHOD GTPase cycle		6	High	1
FALSE	Medium	Master Protein	A0A1W2P6Q8	Predicted gene 9040 OS=Mus musculus OX=10090 GN=Gm9044 PE=3 SV=1	0.041	FALSE	1.421	1	1	1	1	802	92	8.02	0.28	1	RNA metabolism OR transcription;other metabolic processes;other biological processes	nucleus;other cell component	nucleic acid binding activity;other molecular function	Pf11831, Pf13921		ENSMUSG00000112419; ENSMUSG00000112814	Gm9044	A0A1W2P6Q8			0	High	1
FALSE	High	Master Protein	Q80UM7	Mannosyl-oligosaccharide glucosidase OS=Mus musculus OX=10090 GN=Mogs PE=1 SV=1	0	FALSE	194.118	41	26	66	26	834	91.8	9	30.03	26	protein metabolism;other metabolic processes	other membranes;ER/Golgi	other molecular function	Pf03200, Pf16923	57377	ENSMUSG00000030036	Mogs	mmu:57377; Q80UM7; Q9Z2W5			0	High	1
FALSE	High	Master Protein	Q9R1V7	Disintegrin and metalloproteinase domain-containing protein 23 OS=Mus musculus OX=10090 GN=Adam23 PE=1 SV=1	0	FALSE	5.412	4	2	2	2	829	91.5	7.68	0.34	2	cell adhesion;protein metabolism;other biological processes	non-structural extracellular;plasma membrane;other membranes;other cell component	other molecular function	Pf00200, Pf01421, Pf01562, Pf08516	23792	ENSMUSG00000025964	Adam23	mmu:23792; Q6QDY9; Q6QDZ0; Q8CC33; Q9R1V7	LGI-ADAM interactions		1	High	1
FALSE	High	Master Protein	P22892	AP-1 complex subunit gamma-1 OS=Mus musculus OX=10090 GN=Ap1g1 PE=1 SV=3	0	FALSE	22.341	9	8	11	8	822	91.3	6.8	4.57	8	cell organization and biogenesis;transport;other biological processes	plasma membrane;other membranes;cytosol;ER/Golgi;other cytoplasmic organelle;other cell component	cytoskeletal activity;other molecular function	Pf01602, Pf02883	11765	ENSMUSG00000031731	Ap1g1	mmu:11765; P22892	MHC class II antigen presentation; Golgi Associated Vesicle Biogenesis; Lysosome Vesicle Biogenesis		3	High	1
FALSE	High	Master Protein	Q8JZQ9	Eukaryotic translation initiation factor 3 subunit B OS=Mus musculus OX=10090 GN=Eif3b PE=1 SV=1	0.002	FALSE	3.078	3	2	2	2	803	91.3	5.02	0.29	2	cell organization and biogenesis;protein metabolism;other metabolic processes;other biological processes	translational apparatus;other cell component	nucleic acid binding activity;other molecular function	Pf00076, Pf08662	27979	ENSMUSG00000056076	Eif3b	mmu:27979; Q8JZQ9; Q922K2	L13a-mediated translational silencing of Ceruloplasmin expression; Formation of a pool of free 40S subunits; GTP hydrolysis and joining of the 60S ribosomal subunit; Translation initiation complex formation; Formation of the ternary complex, and subsequently, the 43S complex; Ribosomal scanning and start codon recognition	Translation factors; mRNA processing; IL-2 signaling pathway	9	High	1
FALSE	High	Master Protein	Q9DBI0	Transmembrane protease serine 6 OS=Mus musculus OX=10090 GN=Tmprss6 PE=1 SV=4	0	FALSE	9.14	4	3	3	3	811	90.9	6.34	0.8	3	protein metabolism;signal transduction;other biological processes	non-structural extracellular;plasma membrane;other membranes	other molecular function	Pf00057, Pf00089, Pf01390	71753	ENSMUSG00000016942	Tmprss6	A8W478; A8W479; mmu:71753; Q3KN88; Q6PF94; Q9DBI0	Collagen degradation	Hfe effect on hepcidin production	3	High	1
FALSE	High	Master Protein	Q04750	DNA topoisomerase 1 OS=Mus musculus OX=10090 GN=Top1 PE=1 SV=2	0	FALSE	3.563	2	2	2	2	767	90.8	9.33	0.31	2	cell cycle OR cell proliferation;cell organization and biogenesis;protein metabolism;DNA metabolism;RNA metabolism OR transcription;other metabolic processes;developmental processes;other biological processes	nucleus;other cell component	nucleic acid binding activity;kinase activity;other molecular function	Pf01028, Pf02919, Pf14370	21969	ENSMUSG00000070544	Top1	A2A4B7; mmu:21969; Q04750	SUMOylation of DNA replication proteins		1	High	1
FALSE	High	Master Protein	P20918	Plasminogen OS=Mus musculus OX=10090 GN=Plg PE=1 SV=3	0	FALSE	19.216	9	7	7	7	812	90.7	6.6	2.68	7	cell-cell signaling;cell organization and biogenesis;protein metabolism;other metabolic processes;stress response;developmental processes;other biological processes	non-structural extracellular;plasma membrane;other membranes;other cell component	signal transduction activity or receptor binding;other molecular function	Pf00024, Pf00051, Pf00089	18815	ENSMUSG00000059481	Plg	mmu:18815; P20918; Q8CIS2; Q91WJ5	Platelet degranulation ; Signaling by PDGF; LDL remodeling; Dissolution of Fibrin Clot; Activation of Matrix Metalloproteinases	BDNF pathway; Blood clotting cascade; Fibrin complement receptor 3 signaling pathway	8	High	1
FALSE	High	Master Protein	Q9DC23	DnaJ homolog subfamily C member 10 OS=Mus musculus OX=10090 GN=Dnajc10 PE=1 SV=2	0.004	FALSE	2.584	1	1	1	1	793	90.5	6.96	0.15	1	protein metabolism;other metabolic processes;stress response;signal transduction;other biological processes	ER/Golgi	other molecular function	Pf00085, Pf00226	66861	ENSMUSG00000027006	Dnajc10	A2ASA2; mmu:66861; Q71S84; Q8CH78; Q8CIB0; Q99LV4; Q9DC23			0	High	1
FALSE	Medium	Master Protein	A2CE44	Zinc finger X-linked protein ZXDB OS=Mus musculus OX=10090 GN=Zxdb PE=1 SV=1	0.032	FALSE	1.566	1	1	1	1	873	90.3	7.66	0.18	1	RNA metabolism OR transcription;other biological processes	nucleus	other molecular function	Pf00096	668166	ENSMUSG00000073062	Zxdb	A2CE44; mmu:668166; Q3V1M7; Q8CEQ1			0	High	1
FALSE	Medium	Master Protein	Q8BGD5	Carnitine O-palmitoyltransferase 1, brain isoform OS=Mus musculus OX=10090 GN=Cpt1c PE=1 SV=1	0.045	FALSE	1.374	1	1	1	1	798	90	7.49	0.21	1	other metabolic processes;other biological processes	plasma membrane;other membranes;mitochondrion;ER/Golgi;other cell component	other molecular function	Pf00755, Pf16484	78070	ENSMUSG00000007783	Cpt1c	mmu:78070; Q6NZF8; Q8BGD5; Q8C071		PPAR signaling pathway	1	High	1
FALSE	High	Master Protein	Q8JZQ2	AFG3-like protein 2 OS=Mus musculus OX=10090 GN=Afg3l2 PE=1 SV=1	0	FALSE	209.943	51	40	87	36	802	89.5	8.6	39.39	40	cell organization and biogenesis;protein metabolism;other metabolic processes;transport;developmental processes;other biological processes	other membranes;mitochondrion	other molecular function	Pf00004, Pf01434, Pf06480, Pf17862	69597	ENSMUSG00000024527	Afg3l2	mmu:69597; Q8JZQ2	Processing of SMDT1	mRNA processing	2	High	1
FALSE	High	Master Protein	Q8CCJ3	E3 UFM1-protein ligase 1 OS=Mus musculus OX=10090 GN=Ufl1 PE=1 SV=2	0	FALSE	45.828	22	15	16	15	793	89.5	6.67	5.49	15	cell organization and biogenesis;protein metabolism;DNA metabolism;other metabolic processes;stress response;signal transduction;other biological processes	other membranes;cytosol;ER/Golgi;nucleus;other cell component	other molecular function	Pf09743	67490	ENSMUSG00000040359	Ufl1	A2RSP7; B1AXU5; B1AXU6; mmu:67490; Q3V145; Q6ZQ50; Q8BT70; Q8C484; Q8CCJ3; Q9D8I8	Antigen processing: Ubiquitination & Proteasome degradation		1	High	1
FALSE	High	Master Protein	Q8CFX1	GDH/6PGL endoplasmic bifunctional protein OS=Mus musculus OX=10090 GN=H6pd PE=1 SV=2	0	FALSE	14.696	9	7	9	7	789	88.9	6.93	2.37	7	other metabolic processes;other biological processes	cytosol;mitochondrion;ER/Golgi;other cell component	other molecular function	Pf00479, Pf01182, Pf02781	100198	ENSMUSG00000028980	H6pd	A2A7A9; B2KGW7; mmu:100198; Q8BLH1; Q8CFX1			0	High	1
FALSE	High	Master Protein	Q62318	Transcription intermediary factor 1-beta OS=Mus musculus OX=10090 GN=Trim28 PE=1 SV=3	0	FALSE	9.838	5	5	6	5	834	88.8	5.77	2.12	5	cell organization and biogenesis;protein metabolism;DNA metabolism;RNA metabolism OR transcription;other metabolic processes;stress response;developmental processes;other biological processes	nucleus;other cell component	nucleic acid binding activity;kinase activity;other molecular function	Pf00628, Pf00643, Pf14634	21849	ENSMUSG00000005566	Trim28	mmu:21849; P70391; Q62318; Q8C283; Q99PN4	Generic Transcription Pathway	Mechanisms associated with pluripotency	2	High	1
FALSE	High	Master Protein	Q9JKX3	Transferrin receptor protein 2 OS=Mus musculus OX=10090 GN=Tfr2 PE=1 SV=2	0	FALSE	11.888	7	6	8	6	798	88.3	6.13	2.64	6	stress response;transport;other biological processes	plasma membrane;other membranes;other cell component	other molecular function	Pf02225, Pf04389	50765	ENSMUSG00000029716	Tfr2	mmu:50765; Q920I6; Q99MQ9; Q9CPT2; Q9JKX3	Transferrin endocytosis and recycling	Iron homeostasis	2	High	1
FALSE	High	Master Protein	Q9Z2G6	Protein sel-1 homolog 1 OS=Mus musculus OX=10090 GN=Sel1l PE=1 SV=2	0	FALSE	10.455	5	3	4	3	790	88.3	5.57	1.14	3	protein metabolism;other metabolic processes;stress response;transport;signal transduction	other membranes;ER/Golgi		Pf00040, Pf08238	20338	ENSMUSG00000020964	Sel1l	mmu:20338; Q9DBD8; Q9Z2G6	ABC-family proteins mediated transport; Hedgehog ligand biogenesis		2	High	1
FALSE	High	Master Protein	P97742	Carnitine O-palmitoyltransferase 1, liver isoform OS=Mus musculus OX=10090 GN=Cpt1a PE=1 SV=4	0	FALSE	347.419	51	36	146	36	773	88.2	8.62	65.54	36	other metabolic processes;developmental processes;other biological processes	other membranes;mitochondrion;other cell component	other molecular function	Pf00755, Pf16484	12894	ENSMUSG00000024900	Cpt1a	mmu:12894; O35288; P97742; Q80SW3; Q8BP98; Q8C7H8	Carnitine metabolism; Signaling by Retinoic Acid	Fatty acid beta-oxidation; PPAR signaling pathway; Mitochondrial long chain fatty acid beta-oxidation; A network map of Macrophage-stimulating protein (MSP) signaling; Leptin and adiponectin	7	High	1
FALSE	High	Master Protein	Q80WQ2	Protein VAC14 homolog OS=Mus musculus OX=10090 GN=Vac14 PE=1 SV=1	0	FALSE	4.704	3	2	2	2	782	88	6.13	0.39	2	other metabolic processes;stress response;other biological processes	other membranes;cytosol;ER/Golgi;other cytoplasmic organelle;other cell component	enzyme regulator activity;other molecular function	Pf11916, Pf12755	234729	ENSMUSG00000010936	Vac14	mmu:234729; Q3TAX7; Q80WQ2; Q8C8K8	Synthesis of PIPs at the Golgi membrane; Synthesis of PIPs at the early endosome membrane; Synthesis of PIPs at the late endosome membrane		3	High	1
FALSE	High	Master Protein	Q8VEK3	Heterogeneous nuclear ribonucleoprotein U OS=Mus musculus OX=10090 GN=Hnrnpu PE=1 SV=1	0	FALSE	88.915	27	21	46	21	800	87.9	6.24	20.29	21	cell cycle OR cell proliferation;cell organization and biogenesis;RNA metabolism OR transcription;other metabolic processes;transport;developmental processes;other biological processes	cytosol;cytoskeleton;nucleus;other cell component	cytoskeletal activity;nucleic acid binding activity;other molecular function	Pf00622, Pf02037, Pf13671	51810	ENSMUSG00000039630	Hnrnpu	G3XA10; mmu:51810; Q8VEK3; Q9R205	mRNA Splicing - Major Pathway; Processing of Capped Intron-Containing Pre-mRNA	Mechanisms associated with pluripotency; mRNA processing	4	High	1
FALSE	High	Master Protein	Q8VHE0	Translocation protein SEC63 homolog OS=Mus musculus OX=10090 GN=Sec63 PE=1 SV=4	0	FALSE	92.633	35	21	37	21	760	87.8	5.38	14.87	21	other metabolic processes;transport;developmental processes	other membranes;ER/Golgi	transporter activity	Pf00226, Pf02889	140740	ENSMUSG00000019802	Sec63	E9QKG1; mmu:140740; Q8VEB9; Q8VHE0			0	High	1
FALSE	High	Master Protein	E9PV24	Fibrinogen alpha chain OS=Mus musculus OX=10090 GN=Fga PE=1 SV=1	0	FALSE	16.485	5	4	4	4	789	87.4	6.11	2.46	4	cell adhesion;cell organization and biogenesis;protein metabolism;other metabolic processes;stress response;other biological processes	non-structural extracellular;plasma membrane;other membranes;ER/Golgi;other cell component	signal transduction activity or receptor binding;other molecular function	Pf00147, Pf08702, Pf12160	14161	ENSMUSG00000028001	Fga	E9PV24; mmu:14161; Q99K47	Platelet degranulation ; MAP2K and MAPK activation; Integrin cell surface interactions; Regulation of Insulin-like Growth Factor (IGF) transport and uptake by Insulin-like Growth Factor Binding Proteins (IGFBPs); Post-translational protein phosphorylation; Common Pathway of Fibrin Clot Formation; GRB2:SOS provides linkage to MAPK signaling for Integrins ; p130Cas linkage to MAPK signaling for int…	Blood clotting cascade; Fibrin complement receptor 3 signaling pathway	12	High	1
FALSE	High	Master Protein	P28843	Dipeptidyl peptidase 4 OS=Mus musculus OX=10090 GN=Dpp4 PE=1 SV=3	0	FALSE	8.881	7	4	4	4	760	87.4	6.42	1.29	4	cell adhesion;protein metabolism;other metabolic processes;stress response;signal transduction;other biological processes	non-structural extracellular;plasma membrane;other membranes;ER/Golgi;other cell component	signal transduction activity or receptor binding;other molecular function	Pf00326, Pf00930, Pf18811	13482	ENSMUSG00000035000	Dpp4	mmu:13482; P28843; Q3U514	Synthesis, secretion, and inactivation of Glucagon-like Peptide-1 (GLP-1); Synthesis, secretion, and inactivation of Glucose-dependent Insulinotropic Polypeptide (GIP)		2	High	1
FALSE	High	Master Protein	Q80XL6	Acyl-CoA dehydrogenase family member 11 OS=Mus musculus OX=10090 GN=Acad11 PE=1 SV=2	0	FALSE	228.591	61	38	114	38	779	87.3	8.43	58.93	38	other metabolic processes	other membranes;mitochondrion;nucleus;other cytoplasmic organelle;other cell component	other molecular function	Pf00441, Pf01636, Pf02770, Pf02771	102632		Acad11	mmu:102632; Q80XL6; Q8BK19	Mitochondrial Fatty Acid Beta-Oxidation		1	High	1
FALSE	High	Master Protein	Q8K1N1	Calcium-independent phospholipase A2-gamma OS=Mus musculus OX=10090 GN=Pnpla8 PE=1 SV=1	0	FALSE	94.315	30	21	43	21	776	87.3	9.23	18.85	21	other metabolic processes;transport;other biological processes	other membranes;mitochondrion;ER/Golgi;other cytoplasmic organelle	other molecular function	Pf01734	67452	ENSMUSG00000036257	Pnpla8	mmu:67452; Q3TH33; Q8K1N1; Q8VEC0; Q9DC20	Acyl chain remodelling of PC; Acyl chain remodelling of PE	Eicosanoid synthesis	3	High	1
FALSE	High	Master Protein	Q9QYC7	Vitamin K-dependent gamma-carboxylase OS=Mus musculus OX=10090 GN=Ggcx PE=1 SV=1	0	FALSE	37.576	15	11	17	11	757	87.1	8.02	7.56	11	protein metabolism;other metabolic processes	other membranes;ER/Golgi;other cell component	other molecular function	Pf05090	56316	ENSMUSG00000053460	Ggcx	mmu:56316; Q3UXN5; Q8CCB3; Q9QYC7	Gamma-carboxylation of protein precursors	mRNA processing	2	High	1
FALSE	High	Master Protein	P42225	Signal transducer and activator of transcription 1 OS=Mus musculus OX=10090 GN=Stat1 PE=1 SV=1	0	FALSE	37.205	16	10	15	10	749	87.1	5.58	5	10	cell cycle OR cell proliferation;RNA metabolism OR transcription;other metabolic processes;stress response;developmental processes;signal transduction;other biological processes	cytosol;nucleus;other cell component	signal transduction activity or receptor binding;nucleic acid binding activity;other molecular function	Pf00017, Pf01017, Pf02864, Pf02865, Pf12162			Stat1	P42225	Signaling by SCF-KIT; Downstream signal transduction; Interleukin-20 family signaling; Regulation of IFNA/IFNB signaling; Interleukin-4 and Interleukin-13 signaling; Interleukin-35 Signalling; Interleukin-27 signaling; Regulation of IFNG signaling; Interleukin-6 signaling; ISG15 antiviral mechanism; Interleukin-9 signaling; Interleukin-21 signaling		14	High	1
FALSE	High	Master Protein	D3YUP5	Exocyst complex component 3-like 2 OS=Mus musculus OX=10090 GN=Exoc3l2 PE=1 SV=2	0	FALSE	26.877	13	10	12	10	789	87.1	9.22	4.12	10	transport;developmental processes;other biological processes	other cell component	other molecular function	Pf06046		ENSMUSG00000011263	Exoc3l2	D3YUP5			0	High	1
FALSE	High	Master Protein	Q920A7	AFG3-like protein 1 OS=Mus musculus OX=10090 GN=Afg3l1 PE=1 SV=2	0	FALSE	86.363	30	22	35	18	789	87	8.85	15.91	22	cell organization and biogenesis;protein metabolism;other metabolic processes	other membranes;mitochondrion	other molecular function	Pf00004, Pf01434, Pf06480, Pf17862	114896	ENSMUSG00000031967	Afg3l1	mmu:114896; Q3THK2; Q6PGJ7; Q920A7; Q9CZN2		mRNA processing	1	High	1
FALSE	High	Master Protein	Q80YD1	ATP-dependent RNA helicase SUPV3L1, mitochondrial OS=Mus musculus OX=10090 GN=Supv3l1 PE=1 SV=1	0	FALSE	40.786	21	14	15	14	779	87	7.84	4.86	14	cell organization and biogenesis;DNA metabolism;RNA metabolism OR transcription;other metabolic processes;other biological processes	mitochondrion;nucleus;other cytoplasmic organelle	nucleic acid binding activity;other molecular function	Pf00271, Pf12513, Pf18114, Pf18147	338359	ENSMUSG00000020079	Supv3l1	mmu:338359; Q50HX5; Q80YD1			0	High	1
FALSE	Medium	Master Protein	Q9D4H8	Cullin-2 OS=Mus musculus OX=10090 GN=Cul2 PE=1 SV=2	0.023	FALSE	1.679	1	1	1	1	745	86.8	7.01	0.27	1	protein metabolism;other metabolic processes	nucleus;other cell component	other molecular function	Pf00888, Pf10557	71745	ENSMUSG00000024231	Cul2	mmu:71745; Q3TUR8; Q9D4H8	Neddylation; Antigen processing: Ubiquitination & Proteasome degradation; Oxygen-dependent proline hydroxylation of Hypoxia-inducible Factor Alpha		3	High	1
FALSE	High	Master Protein	Q7TMV3	FAST kinase domain-containing protein 5, mitochondrial OS=Mus musculus OX=10090 GN=Fastkd5 PE=2 SV=1	0	FALSE	19.555	9	7	11	7	762	86.5	8.38	5.06	7	RNA metabolism OR transcription;other metabolic processes;other biological processes	mitochondrion;other cell component	nucleic acid binding activity	Pf06743, Pf08368, Pf08373	380601	ENSMUSG00000079043	Fastkd5	mmu:380601; Q3UNY5; Q5DTV0; Q7TMV3			0	High	1
FALSE	Medium	Master Protein	Q91Y07	Protocadherin beta 12 OS=Mus musculus OX=10090 GN=Pcdhb12 PE=2 SV=1	0.05	FALSE	1.321	1	1	1	1	789	86.5	4.74	0.41	1	cell adhesion	plasma membrane;other membranes;other cell component	other molecular function	Pf00028, Pf08266, Pf16492	93883	ENSMUSG00000043458	Pcdhb12	F6V243; mmu:93883; Q91Y07			0	High	1
FALSE	High	Master Protein	Q6KAR6	Exocyst complex component 3 OS=Mus musculus OX=10090 GN=Exoc3 PE=1 SV=2	0	FALSE	4.108	3	2	2	2	755	86.4	6.2	0.57	2	cell cycle OR cell proliferation;cell organization and biogenesis;transport;other biological processes	plasma membrane;other membranes;ER/Golgi;other cell component	other molecular function	Pf06046	211446	ENSMUSG00000034152	Exoc3	mmu:211446; Q6KAR6	VxPx cargo-targeting to cilium; Insulin processing		2	High	1
FALSE	High	Master Protein	Q80U63	Mitofusin-2 OS=Mus musculus OX=10090 GN=Mfn2 PE=1 SV=3	0	FALSE	129.1	37	25	47	24	757	86.1	6.77	20.34	25	cell organization and biogenesis;other metabolic processes;stress response;transport;developmental processes;other biological processes	other membranes;cytosol;cytoskeleton;mitochondrion;other cell component	other molecular function	Pf00350, Pf04799	170731	ENSMUSG00000029020	Mfn2	A2A7Y7; A8Y5E4; mmu:170731; Q3V3B8; Q80U63; Q80WP4; Q80XK3; Q8BHF0; Q8BKV5; Q8R535; Q923X2	Factors involved in megakaryocyte development and platelet production; PINK1-PRKN Mediated Mitophagy; RHOT2 GTPase cycle		3	High	1
FALSE	High	Master Protein	Q8R2Q4	Ribosome-releasing factor 2, mitochondrial OS=Mus musculus OX=10090 GN=Gfm2 PE=1 SV=2	0	FALSE	19.638	12	8	9	8	779	86.1	6.43	2.72	8	cell organization and biogenesis;protein metabolism;other metabolic processes		other molecular function	Pf00009, Pf00679, Pf03764, Pf14492	320806	ENSMUSG00000021666	Gfm2	B2RR55; mmu:320806; Q8BXS5; Q8R2Q4	Mitochondrial translation termination		1	High	1
FALSE	High	Master Protein	Q3ULF4	Paraplegin OS=Mus musculus OX=10090 GN=Spg7 PE=1 SV=1	0	FALSE	97.653	38	23	39	23	781	85.9	9.04	17.3	23	cell adhesion;cell organization and biogenesis;protein metabolism;other metabolic processes;transport;other biological processes	other membranes;mitochondrion;other cell component	other molecular function	Pf00004, Pf01434, Pf06480, Pf17862	234847	ENSMUSG00000000738	Spg7	B2RQY8; D3Z1Z1; mmu:234847; Q3ULF4; Q4V9T9; Q7TNG0; Q80X42; Q811Y5; Q8K414; Q8R1A1; Q8R1K2	Processing of SMDT1		1	High	1
FALSE	High	Master Protein	Q8K1R3	Polyribonucleotide nucleotidyltransferase 1, mitochondrial OS=Mus musculus OX=10090 GN=Pnpt1 PE=1 SV=1	0.001	FALSE	3.292	2	2	2	2	783	85.6	8.03	0.62	2	cell organization and biogenesis;RNA metabolism OR transcription;other metabolic processes;stress response;transport;developmental processes;other biological processes	other membranes;cytosol;mitochondrion;ER/Golgi;translational apparatus;nucleus;other cytoplasmic organelle;other cell component	nucleic acid binding activity;other molecular function	Pf00013, Pf00575, Pf01138, Pf03725, Pf03726	71701	ENSMUSG00000020464	Pnpt1	mmu:71701; Q3UEP9; Q810U7; Q812B3; Q8K1R3; Q8R2U3; Q9DC52		Purine metabolism	1	High	1
FALSE	High	Master Protein	Q99KI0	Aconitate hydratase, mitochondrial OS=Mus musculus OX=10090 GN=Aco2 PE=1 SV=1	0	FALSE	275.826	53	34	89	34	780	85.4	7.93	39.09	34	other metabolic processes;stress response;developmental processes	cytosol;mitochondrion	other molecular function	Pf00330, Pf00694	11429	ENSMUSG00000022477	Aco2	mmu:11429; Q3UDK9; Q3ULG9; Q3UNH7; Q505P4; Q99KI0	Citric acid cycle (TCA cycle)	TCA cycle	2	High	1
FALSE	High	Master Protein	Q02248	Catenin beta-1 OS=Mus musculus OX=10090 GN=Ctnnb1 PE=1 SV=1	0	FALSE	14.49	6	4	4	2	781	85.4	5.86	1.35	4	cell adhesion;cell-cell signaling;cell cycle OR cell proliferation;cell organization and biogenesis;protein metabolism;RNA metabolism OR transcription;other metabolic processes;transport;developmental processes;signal transduction;other biological processes	plasma membrane;other membranes;cytosol;cytoskeleton;nucleus;other cell component	signal transduction activity or receptor binding;nucleic acid binding activity;other molecular function	Pf00514	12387	ENSMUSG00000006932	Ctnnb1	mmu:12387; Q02248; Q922W1; Q9D335	RHO GTPases activate IQGAPs; Adherens junctions interactions; Myogenesis; Deactivation of the beta-catenin transactivating complex; Ca2+ pathway; Formation of the beta-catenin:TCF transactivating complex; LRR FLII-interacting protein 1 (LRRFIP1) activates type I IFN production; Apoptotic cleavage of cell adhesion proteins; Beta-catenin phosphorylation cascade; Disassembly of the destruction compl…	TGF-beta signaling pathway; IL-5 signaling pathway; MicroRNAs in cardiomyocyte hypertrophy; Mechanisms associated with pluripotency; Ptf1a related regulatory pathway; Heart development; Neural crest differentiation; Primary focal segmental glomerulosclerosis (FSGS); ESC pluripotency pathways; Wnt signaling in kidney disease; Wnt signaling pathway; Adipogenesis genes; ID signaling pathway; A netwo…	31	High	1
FALSE	High	Master Protein	Q9WUA3	ATP-dependent 6-phosphofructokinase, platelet type OS=Mus musculus OX=10090 GN=Pfkp PE=1 SV=1	0	FALSE	8.958	6	4	4	2	784	85.4	7.11	1.41	4	other metabolic processes;other biological processes	other membranes;cytosol;other cell component	kinase activity;other molecular function	Pf00365	56421	ENSMUSG00000021196	Pfkp	mmu:56421; Q3TNA9; Q3U4P1; Q3U7G4; Q4KUG1; Q543K8; Q8C5I6; Q9JI86; Q9WUA3	Glycolysis	Glycolysis and gluconeogenesis	2	High	1
FALSE	High	Master Protein	P12382	ATP-dependent 6-phosphofructokinase, liver type OS=Mus musculus OX=10090 GN=Pfkl PE=1 SV=4	0	FALSE	24.594	13	8	10	6	780	85.3	7.17	2.95	8	other metabolic processes;other biological processes	other membranes;cytosol	kinase activity;other molecular function	Pf00365	18641	ENSMUSG00000020277	Pfkl	mmu:18641; P12382; Q8VDX7	Neutrophil degranulation; Glycolysis	Glycolysis and gluconeogenesis; Insulin signaling	4	High	1
FALSE	Medium	Master Protein	Q68FF6	ARF GTPase-activating protein GIT1 OS=Mus musculus OX=10090 GN=Git1 PE=1 SV=1	0.018	FALSE	1.776	1	1	1	1	770	85.2	6.93	0.17	1	cell organization and biogenesis;transport;developmental processes;signal transduction;other biological processes	other membranes;cytosol;cytoskeleton;mitochondrion;other cytoplasmic organelle;other cell component	enzyme regulator activity;cytoskeletal activity;other molecular function	Pf01412, Pf08518, Pf12205, Pf12796, Pf16559	216963	ENSMUSG00000011877	Git1	Q68FF6	RAC1 GTPase cycle; RHOQ GTPase cycle; RHOU GTPase cycle; RAC2 GTPase cycle; RAC3 GTPase cycle; RHOV GTPase cycle; Ephrin signaling	Regulation of actin cytoskeleton; EGFR1 signaling pathway	9	High	1
FALSE	High	Master Protein	Q00PI9	Heterogeneous nuclear ribonucleoprotein U-like protein 2 OS=Mus musculus OX=10090 GN=Hnrnpul2 PE=1 SV=2	0	FALSE	73.604	31	20	25	20	745	84.9	4.89	11.32	20		nucleus;other cell component		Pf00622, Pf02037, Pf13671	68693	ENSMUSG00000071659	Hnrnpul2	F8VPM4; mmu:68693; Q00PI9			0	High	1
FALSE	High	Master Protein	O70570	Polymeric immunoglobulin receptor OS=Mus musculus OX=10090 GN=Pigr PE=1 SV=1	0	FALSE	5.183	3	2	3	2	771	84.9	5.4	0.73	2	transport;signal transduction;other biological processes	non-structural extracellular;plasma membrane;other membranes;ER/Golgi;other cytoplasmic organelle;other cell component	signal transduction activity or receptor binding;other molecular function	Pf07686	18703	ENSMUSG00000026417	Pigr	mmu:18703; O70570	Neutrophil degranulation		1	High	1
FALSE	High	Master Protein	P07901	Heat shock protein HSP 90-alpha OS=Mus musculus OX=10090 GN=Hsp90aa1 PE=1 SV=4	0	FALSE	46.179	16	11	22	2	733	84.7	5.01	7.27	11	cell organization and biogenesis;DNA metabolism;other metabolic processes;stress response;transport;developmental processes;other biological processes	extracellular matrix;plasma membrane;other membranes;cytosol;cytoskeleton;mitochondrion;nucleus;other cell component	signal transduction activity or receptor binding;enzyme regulator activity;cytoskeletal activity;nucleic acid binding activity;other molecular function	Pf00183, Pf02518	15519	ENSMUSG00000021270	Hsp90aa1	mmu:15519; P07901	Recruitment of NuMA to mitotic centrosomes; HSP90 chaperone cycle for steroid hormone receptors (SHR) in the presence of ligand; The role of GTSE1 in G2/M progression after G2 checkpoint; Regulation of actin dynamics for phagocytic cup formation; Neutrophil degranulation; Downregulation of ERBB2 signaling; Anchoring of the basal body to the plasma membrane; Regulation of PLK1 Activity at G2/M Tra…	EBV LMP1 signaling; Focal adhesion: PI3K-Akt-mTOR signaling pathway; IL-6 signaling pathway; IL-2 signaling pathway	32	High	1
FALSE	High	Master Protein	Q571I9	Aldehyde dehydrogenase family 16 member A1 OS=Mus musculus OX=10090 GN=Aldh16a1 PE=1 SV=2	0	FALSE	10.195	5	3	3	3	802	84.7	6.32	0.67	3			other molecular function	Pf00171	69748		Aldh16a1	mmu:69748; Q3U6I2; Q3UMC3; Q571I9; Q8C0L4; Q8VD78			0	High	1
FALSE	Medium	Master Protein	Q9Z0R0	Serine/threonine-protein kinase haspin OS=Mus musculus OX=10090 GN=Haspin PE=1 SV=3	0.05	FALSE	1.321	3	1	1	1	754	84.1	9.01	0.06	1	cell cycle OR cell proliferation;cell organization and biogenesis;protein metabolism;other metabolic processes;signal transduction;other biological processes	cytoskeleton;nucleus;other cell component	nucleic acid binding activity;kinase activity;other molecular function	Pf12330	14841		Haspin	mmu:14841; Q99MU9; Q9JJJ4; Q9Z0R0			0	High	1
FALSE	Low	Master Protein	Q9ERG0	LIM domain and actin-binding protein 1 OS=Mus musculus OX=10090 GN=Lima1 PE=1 SV=3	0.054	FALSE	1.288	1	1	1	1	753	84	6.6	0.21	1	cell organization and biogenesis;other metabolic processes;transport;other biological processes	plasma membrane;other membranes;cytosol;cytoskeleton;other cell component	cytoskeletal activity;other molecular function	Pf00412	65970	ENSMUSG00000023022	Lima1	mmu:65970; Q8K2H0; Q9ERG0; Q9ERG1			0	High	1
FALSE	High	Master Protein	P83093	Stromal interaction molecule 2 OS=Mus musculus OX=10090 GN=Stim2 PE=1 SV=2	0.006	FALSE	2.474	1	1	1	1	746	83.9	6.79	0.23	1	transport;other biological processes	plasma membrane;other membranes;ER/Golgi	transporter activity;other molecular function	Pf07647, Pf16533	116873	ENSMUSG00000039156	Stim2	mmu:116873; P83093; Q69ZI3; Q80VF4			0	High	1
FALSE	High	Master Protein	Q8CAQ8	MICOS complex subunit Mic60 OS=Mus musculus OX=10090 GN=Immt PE=1 SV=1	0	FALSE	229.875	55	40	87	40	757	83.8	6.61	38.14	40	cell organization and biogenesis;other biological processes	other membranes;mitochondrion		Pf09731	76614	ENSMUSG00000052337	Immt	mmu:76614; Q66JS4; Q7TNE2; Q8C7V1; Q8CAQ8; Q8CCI0; Q8CDA8; Q9D9F6			0	High	1
FALSE	High	Master Protein	Q8BHL5	Engulfment and cell motility protein 2 OS=Mus musculus OX=10090 GN=Elmo2 PE=1 SV=1	0	FALSE	4.897	3	3	4	3	732	83.8	5.95	1.33	3	cell organization and biogenesis;transport;other biological processes	other membranes;cytosol	signal transduction activity or receptor binding;other molecular function	Pf04727, Pf11841, Pf16457	140579	ENSMUSG00000017670	Elmo2	A2A5A6; mmu:140579; Q5GMG3; Q8BHL5; Q8BHL9; Q8BQG1; Q8CBM8; Q8CC50; Q8CH98; Q91ZU2; Q9CT75	Regulation of actin dynamics for phagocytic cup formation; VEGFA-VEGFR2 Pathway; RHOG GTPase cycle; PTK6 Regulates RHO GTPases, RAS GTPase and MAP kinases		4	High	1
FALSE	High	Master Protein	S4R1M9	Oxysterol-binding protein-related protein 10 OS=Mus musculus OX=10090 GN=Osbpl10 PE=1 SV=1	0.009	FALSE	2.26	1	1	2	1	766	83.8	8.28	0.53	1	other metabolic processes;transport	other membranes;cytosol;cytoskeleton;other cell component	transporter activity;other molecular function	Pf00169, Pf01237	74486	ENSMUSG00000040875	Osbpl10	mmu:74486; Q8R2T7; S4R1M9	Acyl chain remodelling of PS		1	High	1
FALSE	High	Master Protein	Q811U4	Mitofusin-1 OS=Mus musculus OX=10090 GN=Mfn1 PE=1 SV=3	0	FALSE	58.124	28	16	20	15	741	83.7	6.51	7.09	16	cell organization and biogenesis;other metabolic processes;other biological processes	other membranes;mitochondrion	other molecular function	Pf00350, Pf04799	67414	ENSMUSG00000027668	Mfn1	mmu:67414; Q3URC4; Q811D5; Q811U4; Q8CEY6; Q99M10; Q9D395	PINK1-PRKN Mediated Mitophagy; Factors involved in megakaryocyte development and platelet production; RHOT2 GTPase cycle		3	High	1
FALSE	Medium	Master Protein	Q3V0M2	Leucine-rich repeat-containing protein 36 OS=Mus musculus OX=10090 GN=Lrrc36 PE=1 SV=2	0.016	FALSE	1.876	3	1	1	1	755	83.7	7.31	0.03	1				Pf14580	270091	ENSMUSG00000054320	Lrrc36	B2RX53; mmu:270091; Q3V0M2			0	High	1
FALSE	High	Master Protein	P18654	Ribosomal protein S6 kinase alpha-3 OS=Mus musculus OX=10090 GN=Rps6ka3 PE=1 SV=2	0	FALSE	3.785	2	2	2	1	740	83.6	6.89	0.81	2	cell cycle OR cell proliferation;protein metabolism;other metabolic processes;signal transduction;other biological processes	cytosol;nucleus;other cell component	enzyme regulator activity;kinase activity;other molecular function	Pf00069, Pf00433	110651	ENSMUSG00000031309	Rps6ka3	B1AXN4; mmu:110651; P18654; Q03140; Q8K3J8	Senescence-Associated Secretory Phenotype (SASP); ERK/MAPK targets; CREB phosphorylation; CREB1 phosphorylation through NMDA receptor-mediated activation of RAS signaling; RSK activation; Gastrin-CREB signalling pathway via PKC and MAPK	Cytoplasmic ribosomal proteins; Mapk signaling pathway; EGFR1 signaling pathway; Insulin signaling	10	High	1
FALSE	High	Master Protein	Q8K0D5	Elongation factor G, mitochondrial OS=Mus musculus OX=10090 GN=Gfm1 PE=1 SV=1	0	FALSE	8.069	5	3	3	3	751	83.5	6.92	0.82	3	protein metabolism;other metabolic processes		nucleic acid binding activity;other molecular function	Pf00009, Pf00679, Pf03144, Pf03764, Pf14492	28030	ENSMUSG00000027774	Gfm1	mmu:28030; Q8K0D5; Q921D6; Q924I0	Mitochondrial translation elongation		1	High	1
FALSE	Low	Master Protein	Q6PHQ8	N-alpha-acetyltransferase 35, NatC auxiliary subunit OS=Mus musculus OX=10090 GN=Naa35 PE=1 SV=1	0.053	FALSE	1.296	1	1	1	1	725	83.3	7.3	0.18	1	cell cycle OR cell proliferation;protein metabolism;other metabolic processes;other biological processes	plasma membrane;other membranes;cytosol;nucleus;other cell component		Pf04112	78689	ENSMUSG00000021555	Naa35	mmu:78689; Q05CD3; Q6PHQ8; Q8BYJ9; Q8K3H2			0	High	1
FALSE	High	Master Protein	P11499	Heat shock protein HSP 90-beta OS=Mus musculus OX=10090 GN=Hsp90ab1 PE=1 SV=3	0	FALSE	151.775	45	29	63	18	724	83.2	5.03	23.99	29	cell organization and biogenesis;DNA metabolism;other metabolic processes;stress response;developmental processes;other biological processes	non-structural extracellular;plasma membrane;other membranes;cytosol;nucleus;other cytoplasmic organelle;other cell component	signal transduction activity or receptor binding;enzyme regulator activity;cytoskeletal activity;nucleic acid binding activity;other molecular function	Pf00183, Pf02518	15516	ENSMUSG00000023944	Hsp90ab1	mmu:15516; O89078; P11499; Q3UIQ7	Neutrophil degranulation; Regulation of actin dynamics for phagocytic cup formation; HSP90 chaperone cycle for steroid hormone receptors (SHR) in the presence of ligand; The role of GTSE1 in G2/M progression after G2 checkpoint; Attenuation phase; Estrogen-dependent gene expression; Sema3A PAK dependent Axon repulsion; Aryl hydrocarbon receptor signalling; DDX58/IFIH1-mediated induction of interf…	Focal adhesion: PI3K-Akt-mTOR signaling pathway	15	High	1
FALSE	High	Master Protein	A2A8Z1	Oxysterol-binding protein-related protein 9 OS=Mus musculus OX=10090 GN=Osbpl9 PE=1 SV=1	0	FALSE	5.401	5	3	3	3	736	83.1	6.07	0.46	3	transport	other membranes;cytosol;ER/Golgi;other cytoplasmic organelle;other cell component	transporter activity;other molecular function	Pf00169, Pf01237	100273	ENSMUSG00000028559	Osbpl9	A2A8Z1; A2A9Q8; mmu:100273	Synthesis of bile acids and bile salts		1	High	1
FALSE	High	Master Protein	Q9WUT3	Ribosomal protein S6 kinase alpha-2 OS=Mus musculus OX=10090 GN=Rps6ka2 PE=1 SV=1	0	FALSE	4.053	2	2	2	1	733	83.1	8.5	0.8	2	protein metabolism;other metabolic processes;developmental processes;signal transduction;other biological processes	cytoskeleton;nucleus;other cell component	kinase activity;other molecular function	Pf00069, Pf00433	20112	ENSMUSG00000023809	Rps6ka2	mmu:20112; Q9D2C0; Q9WUT3	Senescence-Associated Secretory Phenotype (SASP); ERK/MAPK targets; CREB phosphorylation; CREB1 phosphorylation through NMDA receptor-mediated activation of RAS signaling; RSK activation; Gastrin-CREB signalling pathway via PKC and MAPK	Cytoplasmic ribosomal proteins; IL-6 signaling pathway; EGFR1 signaling pathway; Insulin signaling	10	High	1
FALSE	High	Master Protein	Q8BLN5	Lanosterol synthase OS=Mus musculus OX=10090 GN=Lss PE=1 SV=2	0.002	FALSE	2.863	2	1	1	1	733	83.1	6.4	0.25	1	other metabolic processes;other biological processes	other membranes;ER/Golgi;other cell component	other molecular function	Pf13243, Pf13249	16987	ENSMUSG00000033105	Lss	mmu:16987; Q8BLN5; Q8BVJ4; Q8K307	Cholesterol biosynthesis	Cholesterol biosynthesis; Cholesterol metabolism with Bloch and Kandutsch-Russell pathways	3	High	1
FALSE	High	Master Protein	Q8BSY0	Aspartyl/asparaginyl beta-hydroxylase OS=Mus musculus OX=10090 GN=Asph PE=1 SV=1	0	FALSE	55.958	22	15	21	15	741	83	5.08	8.84	15	cell cycle OR cell proliferation;protein metabolism;other metabolic processes;transport;developmental processes;other biological processes	plasma membrane;other membranes;cytosol;ER/Golgi;other cell component	other molecular function	Pf05118, Pf05279, Pf13432	65973	ENSMUSG00000028207	Asph	mmu:65973; Q6P8S1; Q8BSY0; Q9EPA6; Q9EQ64	Stimuli-sensing channels; Ion homeostasis		2	High	1
FALSE	High	Master Protein	Q9Z2I0	Mitochondrial proton/calcium exchanger protein OS=Mus musculus OX=10090 GN=Letm1 PE=1 SV=1	0	FALSE	289.735	48	35	98	35	738	82.9	6.52	46.55	35	cell organization and biogenesis;transport;other biological processes	other membranes;mitochondrion	transporter activity;translation activity;other molecular function	Pf07766	56384	ENSMUSG00000005299	Letm1	mmu:56384; Q5PQC5; Q7TMK8; Q80ZX6; Q8CGJ3; Q8K5E5; Q9Z2I0	RHOG GTPase cycle		1	High	1
FALSE	High	Master Protein	Q8BX80	Cytosolic endo-beta-N-acetylglucosaminidase OS=Mus musculus OX=10090 GN=Engase PE=1 SV=1	0.007	FALSE	2.406	2	1	1	1	734	82.9	6.65	0.11	1	protein metabolism;other metabolic processes	cytosol	other molecular function	Pf03644	217364	ENSMUSG00000033857	Engase	mmu:217364; Q3TK58; Q8BJF1; Q8BX80	N-glycan trimming in the ER and Calnexin/Calreticulin cycle		1	High	1
FALSE	High	Master Protein	P16332	Methylmalonyl-CoA mutase, mitochondrial OS=Mus musculus OX=10090 GN=Mmut PE=1 SV=2	0	FALSE	54.473	24	13	17	13	748	82.8	6.89	6.14	13	other metabolic processes;developmental processes;other biological processes	mitochondrion;other cell component	other molecular function	Pf01642, Pf02310	17850	ENSMUSG00000023921	Mmut	mmu:17850; P16332; Q3UJU1	Cobalamin (Cbl) metabolism; Propionyl-CoA catabolism		2	High	1
FALSE	High	Master Protein	Q9CZR2	N-acetylated-alpha-linked acidic dipeptidase 2 OS=Mus musculus OX=10090 GN=Naalad2 PE=1 SV=2	0.001	FALSE	3.239	3	1	1	1	740	82.7	8.37	0.04	1	protein metabolism;other metabolic processes	plasma membrane;other membranes	other molecular function	Pf02225, Pf04253, Pf04389	72560	ENSMUSG00000043943	Naalad2	mmu:72560; Q80YF8; Q9CZR2	Aspartate and asparagine metabolism		1	High	1
FALSE	High	Master Protein	Q8BMS1	Trifunctional enzyme subunit alpha, mitochondrial OS=Mus musculus OX=10090 GN=Hadha PE=1 SV=1	0	FALSE	564.348	61	45	474	45	763	82.6	9.14	194.31	45	other metabolic processes;other biological processes	mitochondrion	other molecular function	Pf00378, Pf00725, Pf02737	97212	ENSMUSG00000025745	Hadha	mmu:97212; Q3TCY3; Q5U5Y5; Q8BMS1; Q8QZU4	Beta oxidation of decanoyl-CoA to octanoyl-CoA-CoA; Beta oxidation of octanoyl-CoA to hexanoyl-CoA; Acyl chain remodeling of CL; Beta oxidation of palmitoyl-CoA to myristoyl-CoA; Beta oxidation of myristoyl-CoA to lauroyl-CoA; Beta oxidation of lauroyl-CoA to decanoyl-CoA-CoA; Beta oxidation of hexanoyl-CoA to butanoyl-CoA	Fatty acid beta-oxidation; Mitochondrial long chain fatty acid beta-oxidation	9	High	1
FALSE	High	Master Protein	P46460	Vesicle-fusing ATPase OS=Mus musculus OX=10090 GN=Nsf PE=1 SV=2	0	FALSE	41.948	20	13	16	13	744	82.6	6.95	5.72	13	cell organization and biogenesis;transport;other biological processes	plasma membrane;other membranes;cytosol;ER/Golgi;other cell component	signal transduction activity or receptor binding;other molecular function	Pf00004, Pf02359, Pf02933, Pf17862	18195	ENSMUSG00000034187	Nsf	A2A646; mmu:18195; P46460; Q8BQ65; Q8C3R2; Q8CCT9; Q8CEF0; Q923C6	Retrograde transport at the Trans-Golgi-Network; COPI-dependent Golgi-to-ER retrograde traffic; COPI-mediated anterograde transport; Intra-Golgi traffic; COPII-mediated vesicle transport; Trafficking of GluR2-containing AMPA receptors		6	High	1
FALSE	High	Master Protein	Q61102	Iron-sulfur clusters transporter ABCB7, mitochondrial OS=Mus musculus OX=10090 GN=Abcb7 PE=1 SV=3	0	FALSE	163.573	35	21	44	21	752	82.5	9.32	19.38	21	cell organization and biogenesis;other metabolic processes;transport;other biological processes		transporter activity;other molecular function	Pf00005, Pf00664	11306	ENSMUSG00000031333	Abcb7	A2AC46; mmu:11306; Q3U7S8; Q61102	Mitochondrial ABC transporters		1	High	1
FALSE	High	Master Protein	O88325	Alpha-N-acetylglucosaminidase OS=Mus musculus OX=10090 GN=Naglu PE=1 SV=1	0	FALSE	50.134	21	13	27	13	739	82.5	6.61	10.48	13	cell organization and biogenesis;protein metabolism;other metabolic processes;stress response;transport;developmental processes;signal transduction;other biological processes	non-structural extracellular;other cytoplasmic organelle	other molecular function	Pf05089, Pf12971, Pf12972	27419	ENSMUSG00000001751	Naglu	mmu:27419; O88325	HS-GAG degradation		1	High	1
FALSE	High	Master Protein	Q91VR5	ATP-dependent RNA helicase DDX1 OS=Mus musculus OX=10090 GN=Ddx1 PE=1 SV=1	0	FALSE	16.588	10	8	9	8	740	82.4	7.21	2.14	8	cell organization and biogenesis;DNA metabolism;RNA metabolism OR transcription;other metabolic processes;stress response;other biological processes	cytosol;mitochondrion;nucleus;other cell component	nucleic acid binding activity;other molecular function	Pf00270, Pf00271, Pf00622	104721	ENSMUSG00000037149	Ddx1	mmu:104721; Q3TU41; Q91VR5		mRNA processing	1	High	1
FALSE	High	Master Protein	P49718	DNA replication licensing factor MCM5 OS=Mus musculus OX=10090 GN=Mcm5 PE=1 SV=2	0.003	FALSE	2.793	1	1	1	1	734	82.4	8.29	0.27	1	cell cycle OR cell proliferation;cell organization and biogenesis;DNA metabolism;other metabolic processes;stress response;other biological processes	cytosol;nucleus;other cell component	nucleic acid binding activity;other molecular function	Pf00493, Pf14551, Pf17207, Pf17855	17218	ENSMUSG00000005410	Mcm5	mmu:17218; P49718; Q52KC3	Assembly of the pre-replicative complex; Orc1 removal from chromatin; Activation of ATR in response to replication stress; Activation of the pre-replicative complex	G1 to S cell cycle control; Comprehensive IL-17A signaling	7	High	1
FALSE	High	Master Protein	P98078	Disabled homolog 2 OS=Mus musculus OX=10090 GN=Dab2 PE=1 SV=2	0	FALSE	3.477	1	1	1	1	766	82.3	6.1	0.34	1	cell-cell signaling;cell cycle OR cell proliferation;cell organization and biogenesis;transport;developmental processes;signal transduction;other biological processes	plasma membrane;other membranes;nucleus;other cell component	signal transduction activity or receptor binding;other molecular function	Pf00640	13132		Dab2	mmu:13132; P98078; Q3U3K1; Q91W56; Q923E1	Cargo recognition for clathrin-mediated endocytosis; Formation of annular gap junctions	Wnt signaling pathway	5	High	1
FALSE	High	Master Protein	Q8C754	Vacuolar protein sorting-associated protein 52 homolog OS=Mus musculus OX=10090 GN=Vps52 PE=1 SV=1	0	FALSE	4.369	2	2	2	2	723	82	5.9	0.86	2	transport;developmental processes;other biological processes	other membranes;cytosol;ER/Golgi;other cytoplasmic organelle;other cell component	other molecular function	Pf04129	224705	ENSMUSG00000024319	Vps52	mmu:224705; Q6P4N7; Q8BQ15; Q8C754; Q9QWT6; Q9QWV2	Retrograde transport at the Trans-Golgi-Network		1	High	1
FALSE	High	Master Protein	P48410	ATP-binding cassette sub-family D member 1 OS=Mus musculus OX=10090 GN=Abcd1 PE=1 SV=1	0	FALSE	15.914	11	6	7	6	736	81.8	8.7	1.46	6	cell organization and biogenesis;other metabolic processes;transport;developmental processes;other biological processes	other membranes;mitochondrion;ER/Golgi;other cytoplasmic organelle;other cell component	transporter activity;other molecular function	Pf00005, Pf06472	11666	ENSMUSG00000031378	Abcd1	mmu:11666; P48410; Q9QY41; Q9QZ32	ABC transporters in lipid homeostasis; Linoleic acid (LA) metabolism; alpha-linolenic acid (ALA) metabolism; Class I peroxisomal membrane protein import; Beta-oxidation of very long chain fatty acids		5	High	1
FALSE	Medium	Master Protein	Q9CZD3	Glycine--tRNA ligase OS=Mus musculus OX=10090 GN=Gars1 PE=1 SV=1	0.018	FALSE	1.805	3	1	1	1	729	81.8	6.65	0.08	1	protein metabolism;RNA metabolism OR transcription;other metabolic processes	non-structural extracellular;cytosol;other cell component	other molecular function	Pf00458, Pf00587, Pf03129	353172	ENSMUSG00000029777	Gars1	mmu:353172; Q3TMM4; Q3UK01; Q8VC67; Q9CZD3			0	High	1
FALSE	High	Master Protein	Q02257	Junction plakoglobin OS=Mus musculus OX=10090 GN=Jup PE=1 SV=3	0	FALSE	10.009	4	3	3	1	745	81.7	6.14	1.11	3	cell adhesion;cell-cell signaling;cell organization and biogenesis;RNA metabolism OR transcription;signal transduction;other biological processes	plasma membrane;other membranes;cytosol;cytoskeleton;nucleus;other cell component	other molecular function	Pf00514	16480	ENSMUSG00000001552	Jup	mmu:16480; Q02257; Q8CGD3	Neutrophil degranulation; RHOA GTPase cycle; RHOB GTPase cycle; Formation of the cornified envelope; RHOQ GTPase cycle; RHOC GTPase cycle; RHOH GTPase cycle; Adherens junctions interactions; VEGFR2 mediated vascular permeability	Wnt signaling pathway	11	High	1
FALSE	High	Master Protein	Q3TPX4	Exocyst complex component 5 OS=Mus musculus OX=10090 GN=Exoc5 PE=1 SV=2	0	FALSE	5.639	5	3	3	3	708	81.7	6.71	0.49	3	cell cycle OR cell proliferation;cell organization and biogenesis;transport;other biological processes	cytosol;other cell component	other molecular function	Pf07393	105504	ENSMUSG00000061244	Exoc5	mmu:105504; Q3TPX4; Q80VK3	VxPx cargo-targeting to cilium; Insulin processing		2	High	1
FALSE	High	Master Protein	Q3UQ84	Threonine--tRNA ligase, mitochondrial OS=Mus musculus OX=10090 GN=Tars2 PE=1 SV=1	0	FALSE	26.543	15	11	14	11	723	81.6	7.87	4.12	11	protein metabolism;RNA metabolism OR transcription;other metabolic processes	mitochondrion	other molecular function	Pf00587, Pf02824, Pf03129, Pf07973	71807	ENSMUSG00000028107	Tars2	B2RW19; mmu:71807; Q3UQ84; Q9D0D6			0	High	1
FALSE	High	Master Protein	Q8BGS1	Band 4.1-like protein 5 OS=Mus musculus OX=10090 GN=Epb41l5 PE=1 SV=1	0	FALSE	6.464	5	3	4	3	731	81.6	6.39	0.96	3	cell adhesion;cell organization and biogenesis;developmental processes;other biological processes	plasma membrane;other membranes;cytosol;cytoskeleton;nucleus;other cell component	cytoskeletal activity;other molecular function	Pf00373, Pf08736, Pf09379, Pf09380	226352	ENSMUSG00000026383	Epb41l5	mmu:226352; Q3TJG0; Q69ZG8; Q8BGS1; Q8BSC9; Q99KZ8	Neurexins and neuroligins		1	High	1
FALSE	High	Master Protein	Q8BJM7	S-adenosyl-L-methionine-dependent tRNA 4-demethylwyosine synthase TYW1 OS=Mus musculus OX=10090 GN=Tyw1 PE=1 SV=1	0.001	FALSE	3.311	2	1	2	1	721	81.5	7.83	0.41	1	RNA metabolism OR transcription;other metabolic processes		other molecular function	Pf00258, Pf04055, Pf08608	100929	ENSMUSG00000056310	Tyw1	mmu:100929; Q3TRC5; Q8BJM7; Q8BLG4; Q8R0C7			0	High	1
FALSE	High	Master Protein	Q91YJ5	Translation initiation factor IF-2, mitochondrial OS=Mus musculus OX=10090 GN=Mtif2 PE=1 SV=2	0	FALSE	19.974	13	7	13	7	727	81.2	7.24	4	7	cell organization and biogenesis;protein metabolism;other metabolic processes	nucleus;other cell component	translation activity;nucleic acid binding activity;other molecular function	Pf00009, Pf11987	76784	ENSMUSG00000020459	Mtif2	mmu:76784; Q5M6W6; Q91YJ5			0	High	1
FALSE	High	Master Protein	Q64521	Glycerol-3-phosphate dehydrogenase, mitochondrial OS=Mus musculus OX=10090 GN=Gpd2 PE=1 SV=2	0	FALSE	104.533	45	30	45	30	727	80.9	6.61	16.77	30	other metabolic processes;developmental processes;other biological processes	other cell component	other molecular function	Pf01266, Pf13499, Pf16901	14571	ENSMUSG00000026827	Gpd2	mmu:14571; Q3TK51; Q3UDY8; Q61507; Q64521; Q8CBX6; Q8K4U5; Q8VDT0; Q9ERP0	Synthesis of PA; Triglyceride catabolism	Fatty acid beta-oxidation	3	High	1
FALSE	High	Master Protein	A6H611	Mitochondrial intermediate peptidase OS=Mus musculus OX=10090 GN=Mipep PE=1 SV=1	0.003	FALSE	2.807	2	2	2	2	711	80.8	7.15	0.5	2	cell organization and biogenesis;protein metabolism;other metabolic processes;transport	mitochondrion	other molecular function	Pf01432	70478	ENSMUSG00000021993	Mipep	A6H611; mmu:70478; Q2YD79; Q3UJJ3; Q80VA3			0	High	1
FALSE	Medium	Master Protein	Q8VCB3	Glycogen [starch] synthase, liver OS=Mus musculus OX=10090 GN=Gys2 PE=1 SV=2	0.048	FALSE	1.326	1	1	1	1	704	80.8	6.89	0.25	1	other metabolic processes;other biological processes	cytosol;cytoskeleton;other cell component	other molecular function	Pf05693	232493	ENSMUSG00000030244	Gys2	mmu:232493; Q3UTY0; Q8VCB3		Focal adhesion: PI3K-Akt-mTOR signaling pathway; Glycogen metabolism; Insulin signaling	3	High	1
FALSE	High	Master Protein	P46978	Dolichyl-diphosphooligosaccharide--protein glycosyltransferase subunit STT3A OS=Mus musculus OX=10090 GN=Stt3a PE=1 SV=1	0	FALSE	45.746	18	14	26	13	705	80.5	8.1	12.7	14	protein metabolism;other metabolic processes	other membranes;ER/Golgi	other molecular function	Pf02516	16430	ENSMUSG00000032116	Stt3a	mmu:16430; P46978			0	High	1
FALSE	High	Master Protein	Q9CZW4	Fatty acid CoA ligase Acsl3 OS=Mus musculus OX=10090 GN=Acsl3 PE=1 SV=2	0	FALSE	48.359	24	14	20	13	720	80.4	8.54	8.18	14	cell organization and biogenesis;other metabolic processes;transport;developmental processes;other biological processes	plasma membrane;other membranes;mitochondrion;ER/Golgi;other cytoplasmic organelle;other cell component	other molecular function	Pf00501	74205	ENSMUSG00000032883	Acsl3	mmu:74205; Q8K1J7; Q9CZW4	Synthesis of very long-chain fatty acyl-CoAs; Intracellular metabolism of fatty acids regulates insulin secretion	Fatty acid beta-oxidation; PPAR signaling pathway; Fatty acid biosynthesis; Mitochondrial long chain fatty acid beta-oxidation; Cholesterol metabolism with Bloch and Kandutsch-Russell pathways; Omega-3 / omega-6 fatty acid synthesis; Omega-9 fatty acid synthesis	9	High	1
FALSE	High	Master Protein	Q9CQN1	Heat shock protein 75 kDa, mitochondrial OS=Mus musculus OX=10090 GN=Trap1 PE=1 SV=1	0	FALSE	165.797	46	28	53	28	706	80.2	6.68	25.4	28	other biological processes	other membranes;mitochondrion;nucleus;other cell component	nucleic acid binding activity;other molecular function	Pf00183, Pf13589	68015	ENSMUSG00000005981	Trap1	mmu:68015; Q542I4; Q9CQN1			0	High	1
FALSE	Medium	Master Protein	Q5SW46	Lactoperoxidase OS=Mus musculus OX=10090 GN=Lpo PE=1 SV=1	0.034	FALSE	1.54	2	1	1	1	710	80.1	7.11	0.16	1	other metabolic processes;stress response;other biological processes	non-structural extracellular;plasma membrane;other membranes;other cell component	other molecular function	Pf03098	76113	ENSMUSG00000009356	Lpo	mmu:76113; Q5SW46	Events associated with phagocytolytic activity of PMN cells		1	High	1
FALSE	High	Master Protein	O88967	ATP-dependent zinc metalloprotease YME1L1 OS=Mus musculus OX=10090 GN=Yme1l1 PE=1 SV=1	0	FALSE	80.454	35	21	38	21	715	80	8.97	16.78	21	cell cycle OR cell proliferation;cell organization and biogenesis;protein metabolism;other metabolic processes;other biological processes	other membranes;mitochondrion;nucleus	other molecular function	Pf00004, Pf01434, Pf17862	27377	ENSMUSG00000026775	Yme1l1	mmu:27377; O88967; Q7TNN5	Processing of SMDT1		1	High	1
FALSE	High	Master Protein	Q8CG16	Complement C1r-A subcomponent OS=Mus musculus OX=10090 GN=C1ra PE=1 SV=1	0.002	FALSE	3.015	1	1	1	1	707	80	5.66	0.43	1	protein metabolism;other metabolic processes;stress response;other biological processes	non-structural extracellular	other molecular function	Pf00084, Pf00089, Pf00431, Pf14670	50909	ENSMUSG00000055172	C1ra	mmu:50909; Q8CG16; Q99KI6; Q9ET60	Regulation of Complement cascade; Initial triggering of complement; Classical antibody-mediated complement activation	Oxidative damage response; Complement activation, classical pathway	5	High	1
FALSE	High	Master Protein	Q91ZA3	Propionyl-CoA carboxylase alpha chain, mitochondrial OS=Mus musculus OX=10090 GN=Pcca PE=1 SV=2	0	FALSE	32.749	21	13	18	13	724	79.9	7.25	4.94	13	other metabolic processes	mitochondrion;other cell component	other molecular function	Pf00289, Pf00364, Pf02785, Pf02786, Pf18140	110821	ENSMUSG00000041650	Pcca	mmu:110821; Q80VU5; Q91ZA3; Q922N3	Biotin transport and metabolism; Propionyl-CoA catabolism		2	High	1
FALSE	High	Master Protein	O35250	Exocyst complex component 7 OS=Mus musculus OX=10090 GN=Exoc7 PE=1 SV=2	0	FALSE	9.626	6	5	5	5	697	79.9	6.98	1.39	5	cell cycle OR cell proliferation;cell organization and biogenesis;transport;other biological processes	plasma membrane;other membranes;cytosol;cytoskeleton;other cell component	other molecular function	Pf03081	53413	ENSMUSG00000020792	Exoc7	mmu:53413; O35250; Q8K121	VxPx cargo-targeting to cilium; Insulin processing	Dysregulated miRNA targeting in insulin/PI3K-AKT signaling	3	High	1
FALSE	Medium	Master Protein	Q8BZ20	Protein mono-ADP-ribosyltransferase PARP12 OS=Mus musculus OX=10090 GN=Parp12 PE=1 SV=3	0.018	FALSE	1.79	1	1	1	1	711	79.9	8.54	0.26	1	protein metabolism;other metabolic processes	nucleus	other molecular function	Pf00642, Pf00644, Pf02825	243771	ENSMUSG00000038507	Parp12	mmu:243771; Q0VB94; Q80VL6; Q8BZ20; Q8K333; Q8R3U2			0	High	1
FALSE	High	Master Protein	O08529	Calpain-2 catalytic subunit OS=Mus musculus OX=10090 GN=Capn2 PE=1 SV=4	0	FALSE	29.468	17	9	10	9	700	79.8	4.96	3.01	9	protein metabolism;other metabolic processes;stress response;developmental processes;other biological processes	plasma membrane;other membranes;cytosol;mitochondrion;ER/Golgi;nucleus;other cytoplasmic organelle;other cell component	cytoskeletal activity;other molecular function	Pf00648, Pf01067, Pf13833	12334	ENSMUSG00000026509	Capn2	mmu:12334; O08529; O35518; O54843	Degradation of the extracellular matrix	Alzheimer's disease; Integrin-mediated cell adhesion	3	High	1
FALSE	High	Master Protein	Q91VD9	NADH-ubiquinone oxidoreductase 75 kDa subunit, mitochondrial OS=Mus musculus OX=10090 GN=Ndufs1 PE=1 SV=2	0	FALSE	271.322	62	41	119	41	727	79.7	5.72	57.05	41	cell organization and biogenesis;other metabolic processes;transport;other biological processes	other membranes;mitochondrion	transporter activity;other molecular function	Pf00384, Pf09326, Pf10588, Pf13510	227197	ENSMUSG00000025968	Ndufs1	mmu:227197; Q3UQ73; Q8BM16; Q91VD9	Complex I biogenesis	Oxidative phosphorylation; Electron transport chain	4	High	1
FALSE	High	Master Protein	P51660	Peroxisomal multifunctional enzyme type 2 OS=Mus musculus OX=10090 GN=Hsd17b4 PE=1 SV=3	0	FALSE	125.466	47	26	52	26	735	79.4	8.57	22.51	26	other metabolic processes;developmental processes	other cytoplasmic organelle	other molecular function	Pf00106, Pf01575, Pf02036	15488	ENSMUSG00000024507	Hsd17b4	mmu:15488; P51660; Q9DBM3	Peroxisomal protein import; Synthesis of bile acids and bile salts via 7alpha-hydroxycholesterol; Beta-oxidation of pristanoyl-CoA; alpha-linolenic acid (ALA) metabolism; Beta-oxidation of very long chain fatty acids	Steroid biosynthesis	6	High	1
FALSE	High	Master Protein	Q99MR8	Methylcrotonoyl-CoA carboxylase subunit alpha, mitochondrial OS=Mus musculus OX=10090 GN=Mccc1 PE=1 SV=2	0	FALSE	160.934	59	30	53	30	717	79.3	7.83	22.02	30	other metabolic processes	mitochondrion;other cell component	other molecular function	Pf00289, Pf00364, Pf02785, Pf02786	72039	ENSMUSG00000027709	Mccc1	mmu:72039; Q3TGU0; Q99MR8; Q9D8R2	Biotin transport and metabolism; Branched-chain amino acid catabolism		2	High	1
FALSE	High	Master Protein	Q9QUJ7	Long-chain-fatty-acid--CoA ligase 4 OS=Mus musculus OX=10090 GN=Acsl4 PE=1 SV=2	0	FALSE	89.992	39	20	34	19	711	79	8.28	12.73	20	cell organization and biogenesis;other metabolic processes;transport;developmental processes;other biological processes	plasma membrane;other membranes;mitochondrion;ER/Golgi;other cytoplasmic organelle;other cell component	other molecular function	Pf00501	50790	ENSMUSG00000031278	Acsl4	mmu:50790; Q5D071; Q9JHT4; Q9QUJ7; Q9R0H3	Synthesis of very long-chain fatty acyl-CoAs; Intracellular metabolism of fatty acids regulates insulin secretion	Fatty acid beta-oxidation; PPAR signaling pathway; Fatty acid biosynthesis; Mitochondrial long chain fatty acid beta-oxidation; Cholesterol metabolism with Bloch and Kandutsch-Russell pathways; Omega-3 / omega-6 fatty acid synthesis; Omega-9 fatty acid synthesis	9	High	1
FALSE	High	Master Protein	Q922E6	FAST kinase domain-containing protein 2, mitochondrial OS=Mus musculus OX=10090 GN=Fastkd2 PE=2 SV=2	0	FALSE	57.011	26	15	30	15	689	78.9	8.9	13.09	15	cell organization and biogenesis;protein metabolism;RNA metabolism OR transcription;other metabolic processes;other biological processes	mitochondrion;other cell component	nucleic acid binding activity	Pf06743, Pf08373	75619	ENSMUSG00000025962	Fastkd2	mmu:75619; Q3TLQ2; Q3U526; Q3UFY6; Q8BT79; Q8C3T6; Q922E6			0	High	1
FALSE	Medium	Master Protein	Q8BMD6	Transmembrane protein 260 OS=Mus musculus OX=10090 GN=Tmem260 PE=2 SV=2	0.018	FALSE	1.777	1	1	1	1	703	78.9	8.29	0.31	1		other membranes		Pf11028	218989	ENSMUSG00000036339	Tmem260	mmu:218989; Q6GT69; Q80SZ4; Q8BMD6; Q8BMG3; Q8BW28; Q8BYU4			0	High	1
FALSE	High	Master Protein	P21958	Antigen peptide transporter 1 OS=Mus musculus OX=10090 GN=Tap1 PE=1 SV=3	0	FALSE	39.48	21	15	19	15	724	78.8	8.79	7.56	15	stress response;transport;other biological processes	other membranes;cytoskeleton;ER/Golgi;other cell component	signal transduction activity or receptor binding;transporter activity;other molecular function	Pf00005, Pf00664	21354	ENSMUSG00000037321	Tap1	mmu:21354; P21958; Q62427	ER-Phagosome pathway; Antigen Presentation: Folding, assembly and peptide loading of class I MHC	Type II interferon signaling (IFNG)	3	High	1
FALSE	High	Master Protein	Q9DBM2	Peroxisomal bifunctional enzyme OS=Mus musculus OX=10090 GN=Ehhadh PE=1 SV=4	0	FALSE	454.142	68	44	222	44	718	78.3	9.13	101.14	44	other metabolic processes	cytosol;other cytoplasmic organelle	other molecular function	Pf00378, Pf00725, Pf02737	74147	ENSMUSG00000022853	Ehhadh	mmu:74147; Q91W49; Q9DBM2	Peroxisomal protein import; Beta-oxidation of very long chain fatty acids	PPAR signaling pathway; Mitochondrial long chain fatty acid beta-oxidation; Eicosanoid metabolism via cyclooxygenases (COX)	5	High	1
FALSE	High	Master Protein	Q91WC3	Long-chain-fatty-acid--CoA ligase 6 OS=Mus musculus OX=10090 GN=Acsl6 PE=1 SV=1	0.005	FALSE	2.551	1	1	11	1	697	78	7.34	6.17	1	cell cycle OR cell proliferation;other metabolic processes;transport;developmental processes;other biological processes	other membranes;mitochondrion;ER/Golgi;nucleus;other cytoplasmic organelle	other molecular function	Pf00501, Pf13193	216739	ENSMUSG00000020333	Acsl6	mmu:216739; Q80ZF1; Q91WC3	Synthesis of very long-chain fatty acyl-CoAs	Fatty acid beta-oxidation; PPAR signaling pathway; Fatty acid biosynthesis	4	High	1
FALSE	High	Master Protein	P41216	Long-chain-fatty-acid--CoA ligase 1 OS=Mus musculus OX=10090 GN=Acsl1 PE=1 SV=2	0	FALSE	500.682	60	46	428	43	699	77.9	7.15	183.97	46	other metabolic processes;transport;signal transduction;other biological processes	plasma membrane;other membranes;mitochondrion;ER/Golgi;other cytoplasmic organelle	other molecular function	Pf00501, Pf13193	14081	ENSMUSG00000018796	Acsl1	mmu:14081; P41216; Q6GTG6; Q9DBK5	Synthesis of very long-chain fatty acyl-CoAs; Linoleic acid (LA) metabolism; alpha-linolenic acid (ALA) metabolism	Fatty acid beta-oxidation; PPAR signaling pathway; Fatty acid biosynthesis; Mitochondrial long chain fatty acid beta-oxidation; Cholesterol metabolism with Bloch and Kandutsch-Russell pathways; Omega-3 / omega-6 fatty acid synthesis; Omega-9 fatty acid synthesis	10	High	1
FALSE	High	Master Protein	Q8CIB5	Fermitin family homolog 2 OS=Mus musculus OX=10090 GN=Fermt2 PE=1 SV=1	0	FALSE	38.15	18	11	15	11	680	77.8	6.7	4.6	11	cell adhesion;cell-cell signaling;cell organization and biogenesis;developmental processes;signal transduction;other biological processes	plasma membrane;other membranes;cytosol;cytoskeleton;nucleus;other cell component	signal transduction activity or receptor binding;cytoskeletal activity;other molecular function	Pf00169, Pf00373, Pf18124	218952	ENSMUSG00000037712	Fermt2	mmu:218952; Q8C542; Q8CIB5; Q8K035	RAC1 GTPase cycle; RAC3 GTPase cycle; Cell-extracellular matrix interactions		3	High	1
FALSE	High	Master Protein	Q14C51	Pentatricopeptide repeat domain-containing protein 3, mitochondrial OS=Mus musculus OX=10090 GN=Ptcd3 PE=1 SV=2	0	FALSE	121.161	36	20	44	20	685	77.7	5.88	17.98	20	protein metabolism;other metabolic processes;other biological processes	plasma membrane;other membranes;cytosol;mitochondrion;translational apparatus;nucleus	translation activity;nucleic acid binding activity	Pf13812	69956	ENSMUSG00000063884	Ptcd3	mmu:69956; Q14C51; Q3UKH5; Q5XG65; Q6P9N5; Q9CZ12	Mitochondrial translation elongation; Mitochondrial translation termination		2	High	1
FALSE	Medium	Master Protein	V9GXH0	EF-hand calcium-binding domain 12 OS=Mus musculus OX=10090 GN=Efcab12 PE=4 SV=1	0.037	FALSE	1.484	2	1	1	1	673	77.7	9.82	0.09	1			other molecular function		212516	ENSMUSG00000030321	Efcab12	mmu:212516; V9GXH0			0	High	1
FALSE	High	Master Protein	Q9D0E1	Heterogeneous nuclear ribonucleoprotein M OS=Mus musculus OX=10090 GN=Hnrnpm PE=1 SV=3	0	FALSE	14.609	7	5	6	5	729	77.6	8.63	2.95	5	RNA metabolism OR transcription;other metabolic processes;other biological processes	nucleus;other cell component	nucleic acid binding activity;other molecular function	Pf00076, Pf11532	76936	ENSMUSG00000059208	Hnrnpm	mmu:76936; Q6P1B2; Q99JQ0; Q9D0E1		mRNA processing	1	High	1
FALSE	High	Master Protein	Q8C2E4	Pentatricopeptide repeat-containing protein 1, mitochondrial OS=Mus musculus OX=10090 GN=Ptcd1 PE=2 SV=2	0	FALSE	15.796	10	7	7	7	695	77.5	8.79	2.12	7	protein metabolism;RNA metabolism OR transcription;other metabolic processes	mitochondrion	nucleic acid binding activity	Pf13041, Pf13812	71799	ENSMUSG00000029624	Ptcd1	mmu:71799; Q3TB29; Q5XK29; Q8C2E4; Q99KB2			0	High	1
FALSE	High	Master Protein	P70302	Stromal interaction molecule 1 OS=Mus musculus OX=10090 GN=Stim1 PE=1 SV=2	0	FALSE	11.415	8	5	6	5	685	77.5	6.54	1.75	5	cell-cell signaling;transport;signal transduction;other biological processes	plasma membrane;other membranes;cytosol;cytoskeleton;ER/Golgi;other cell component	transporter activity;cytoskeletal activity;other molecular function	Pf07647, Pf16533	20866	ENSMUSG00000030987	Stim1	mmu:20866; P70302; Q8K1E1	Antigen activates B Cell Receptor (BCR) leading to generation of second messengers; Ion homeostasis		2	High	1
FALSE	High	Master Protein	P36371	Antigen peptide transporter 2 OS=Mus musculus OX=10090 GN=Tap2 PE=1 SV=1	0	FALSE	38.613	17	10	11	10	702	77.4	7.24	3.88	10	cell organization and biogenesis;transport;other biological processes	other membranes;ER/Golgi;nucleus;other cell component	signal transduction activity or receptor binding;transporter activity;other molecular function	Pf00005, Pf00664	21355	ENSMUSG00000024339	Tap2	mmu:21355; P36371	ER-Phagosome pathway; Antigen Presentation: Folding, assembly and peptide loading of class I MHC		2	High	1
FALSE	Medium	Master Protein	Q9JJG9	Nitric oxide-associated protein 1 OS=Mus musculus OX=10090 GN=Noa1 PE=1 SV=1	0.025	FALSE	1.659	1	1	1	1	693	77.3	8.12	0.12	1	protein metabolism;other metabolic processes;other biological processes	other membranes;mitochondrion	other molecular function	Pf01926	56412	ENSMUSG00000036285	Noa1	mmu:56412; Q3T996; Q3U044; Q99JU4; Q9JJG9			0	High	1
FALSE	High	Master Protein	P54818	Galactocerebrosidase OS=Mus musculus OX=10090 GN=Galc PE=1 SV=2	0	FALSE	6.942	4	2	2	2	684	77.2	6.74	0.66	2	other metabolic processes;developmental processes	other cytoplasmic organelle	other molecular function	Pf02057, Pf17387	14420	ENSMUSG00000021003	Galc	mmu:14420; O35151; P54818; Q3U3H7	Glycosphingolipid metabolism		1	High	1
FALSE	High	Master Protein	Q9JI39	ATP-binding cassette sub-family B member 10, mitochondrial OS=Mus musculus OX=10090 GN=Abcb10 PE=1 SV=1	0	FALSE	114.456	33	20	36	20	715	77.1	9.6	16.7	20	other metabolic processes;stress response;transport;other biological processes	other membranes;mitochondrion	transporter activity;other molecular function	Pf00005, Pf00664	56199	ENSMUSG00000031974	Abcb10	mmu:56199; Q542P7; Q9D0C7; Q9JI39			0	High	1
FALSE	High	Master Protein	P37040	NADPH--cytochrome P450 reductase OS=Mus musculus OX=10090 GN=Por PE=1 SV=2	0	FALSE	17.807	9	6	7	6	678	77	5.53	2.8	6	protein metabolism;other metabolic processes;other biological processes	other membranes;cytosol;mitochondrion;ER/Golgi;other cell component	other molecular function	Pf00175, Pf00258, Pf00667	18984	ENSMUSG00000005514	Por	mmu:18984; P37040		Oxidation by cytochrome P450	1	High	1
FALSE	High	Master Protein	P21981	Protein-glutamine gamma-glutamyltransferase 2 OS=Mus musculus OX=10090 GN=Tgm2 PE=1 SV=4	0	FALSE	11.002	8	5	5	5	686	77	5.1	0.98	5	cell-cell signaling;cell organization and biogenesis;protein metabolism;other metabolic processes;transport;developmental processes;signal transduction;other biological processes	non-structural extracellular;extracellular matrix;plasma membrane;other membranes;cytosol;mitochondrion;ER/Golgi;nucleus;other cell component	other molecular function	Pf00868, Pf00927, Pf01841	21817	ENSMUSG00000037820	Tgm2	mmu:21817; O88901; P21981; Q3TLV2; Q8C217; Q91VG9; Q9R1F7			0	High	1
FALSE	High	Master Protein	Q9QXD1	Peroxisomal acyl-coenzyme A oxidase 2 OS=Mus musculus OX=10090 GN=Acox2 PE=1 SV=2	0	FALSE	183.896	50	33	62	33	681	76.8	7.46	33.05	33	other metabolic processes;other biological processes	cytosol;other cytoplasmic organelle;other cell component	other molecular function	Pf01756, Pf14749	93732	ENSMUSG00000021751	Acox2	mmu:93732; Q8VCB0; Q9QXD1	Peroxisomal protein import; Synthesis of bile acids and bile salts via 7alpha-hydroxycholesterol; Beta-oxidation of pristanoyl-CoA	PPAR signaling pathway; Eicosanoid metabolism via cyclooxygenases (COX)	5	High	1
FALSE	High	Master Protein	P98192	Dihydroxyacetone phosphate acyltransferase OS=Mus musculus OX=10090 GN=Gnpat PE=1 SV=1	0	FALSE	37.488	23	14	15	14	678	76.8	8.13	4.99	14	cell organization and biogenesis;other metabolic processes;stress response;developmental processes;other biological processes	other membranes;mitochondrion;other cytoplasmic organelle	other molecular function	Pf01553, Pf19277	14712	ENSMUSG00000031985	Gnpat	mmu:14712; P98192; Q9WUT6	Peroxisomal protein import; Synthesis of PA; Plasmalogen biosynthesis	Triacylglyceride synthesis	4	High	1
FALSE	High	Master Protein	Q9JJL3	Solute carrier organic anion transporter family member 1B2 OS=Mus musculus OX=10090 GN=Slco1b2 PE=1 SV=1	0	FALSE	34.991	19	11	20	11	689	76.7	8.68	7.76	11	transport;developmental processes;other biological processes	plasma membrane;other membranes;other cell component	transporter activity	Pf03137, Pf07648	28253	ENSMUSG00000030236	Slco1b2	mmu:28253; Q9JI79; Q9JJJ1; Q9JJL3	Heme degradation; Atorvastatin ADME; Recycling of bile acids and salts; Transport of organic anions		4	High	1
FALSE	High	Master Protein	P49222	Protein 4.2 OS=Mus musculus OX=10090 GN=Epb42 PE=1 SV=3	0	FALSE	16.183	11	6	7	6	691	76.7	7.31	1.72	6	protein metabolism;other metabolic processes;developmental processes;other biological processes	plasma membrane;other membranes;cytoskeleton	other molecular function	Pf00868, Pf00927, Pf01841	13828	ENSMUSG00000023216	Epb42	mmu:13828; P49222; Q3UP33			0	High	1
FALSE	High	Master Protein	Q921I1	Serotransferrin OS=Mus musculus OX=10090 GN=Tf PE=1 SV=1	0	FALSE	9.26	6	4	4	4	697	76.7	7.18	0.75	4	cell organization and biogenesis;stress response;transport;signal transduction;other biological processes	non-structural extracellular;extracellular matrix;plasma membrane;other membranes;other cytoplasmic organelle;other cell component	signal transduction activity or receptor binding;other molecular function	Pf00405	22041	ENSMUSG00000032554	Tf	mmu:22041; O35421; Q3UBW7; Q58E69; Q61803; Q62357; Q62358; Q62359; Q63915; Q64515; Q8VII5; Q921I1; Q922C0	Cargo recognition for clathrin-mediated endocytosis; Platelet degranulation ; Regulation of Insulin-like Growth Factor (IGF) transport and uptake by Insulin-like Growth Factor Binding Proteins (IGFBPs); Post-translational protein phosphorylation; Transferrin endocytosis and recycling	Iron homeostasis	8	High	1
FALSE	Medium	Master Protein	Q3U0V1	Far upstream element-binding protein 2 OS=Mus musculus OX=10090 GN=Khsrp PE=1 SV=2	0.04	FALSE	1.427	3	1	1	1	748	76.7	7.33	0.09	1	RNA metabolism OR transcription;other metabolic processes;transport;other biological processes	cytosol;nucleus;other cell component	nucleic acid binding activity;other molecular function	Pf00013, Pf09005	16549	ENSMUSG00000007670	Khsrp	E9QKH3; mmu:16549; Q2VPQ6; Q3U0V1; Q6P2L2	KSRP (KHSRP) binds and destabilizes mRNA		1	High	1
FALSE	High	Master Protein	E9Q3C1	C2 domain-containing protein 2 OS=Mus musculus OX=10090 GN=C2cd2 PE=1 SV=1	0.002	FALSE	3.034	3	2	2	2	696	76.5	7.72	0.75	2		other membranes		Pf00168, Pf18696	207781	ENSMUSG00000045975	C2cd2	E9Q3C1; mmu:207781; Q3TE01; Q3UP20; Q5DTR6; Q80XM8			0	High	1
FALSE	High	Master Protein	Q8BM55	Transmembrane protein 214 OS=Mus musculus OX=10090 GN=Tmem214 PE=1 SV=1	0	FALSE	81.53	32	20	30	20	687	76.4	9.29	14.05	20	other biological processes	other membranes;cytosol;cytoskeleton;ER/Golgi		Pf10151	68796	ENSMUSG00000038828	Tmem214	mmu:68796; Q3TLH3; Q3UPX9; Q78HK3; Q8BM55; Q8R0D5; Q8R237; Q8VC05			0	High	1
FALSE	High	Master Protein	Q8JZR0	Long-chain-fatty-acid--CoA ligase 5 OS=Mus musculus OX=10090 GN=Acsl5 PE=1 SV=1	0	FALSE	259.378	62	36	127	33	683	76.2	7.09	57.14	36	other metabolic processes;transport;other biological processes	plasma membrane;other membranes;mitochondrion;ER/Golgi;nucleus	other molecular function	Pf00501	433256	ENSMUSG00000024981	Acsl5	mmu:433256; Q8JZR0	Synthesis of very long-chain fatty acyl-CoAs	Fatty acid beta-oxidation; PPAR signaling pathway; Fatty acid biosynthesis	4	High	1
FALSE	High	Master Protein	Q4LDG0	Long-chain fatty acid transport protein 5 OS=Mus musculus OX=10090 GN=Slc27a5 PE=1 SV=2	0	FALSE	210.004	47	28	76	28	689	76.2	8.38	37.53	28	other metabolic processes;transport;other biological processes	plasma membrane;other membranes;ER/Golgi;other cell component	transporter activity;other molecular function	Pf00501, Pf13193	26459	ENSMUSG00000030382	Slc27a5	A6H6C1; mmu:26459; O88694; Q4LDG0; Q91VD5	Synthesis of bile acids and bile salts via 7alpha-hydroxycholesterol; Recycling of bile acids and salts; Synthesis of bile acids and bile salts via 24-hydroxycholesterol	PPAR signaling pathway	4	High	1
FALSE	Medium	Master Protein	Q61584	RNA-binding protein FXR1 OS=Mus musculus OX=10090 GN=Fxr1 PE=1 SV=2	0.032	FALSE	1.564	1	1	1	1	677	76.2	6.98	0.2	1	cell organization and biogenesis;developmental processes;other biological processes	other membranes;cytosol;cytoskeleton;nucleus;other cell component	nucleic acid binding activity;other molecular function	Pf00013, Pf05641, Pf12235, Pf16096, Pf16097, Pf17904, Pf18336	14359	ENSMUSG00000027680	Fxr1	mmu:14359; Q61584; Q8VCU4; Q9R1E2; Q9R1E3; Q9R1E4; Q9R1E5; Q9WUA7; Q9WUA8; Q9WUA9		mRNA processing	1	High	1
FALSE	Medium	Master Protein	Q32NY4	Metal transporter CNNM3 OS=Mus musculus OX=10090 GN=Cnnm3 PE=1 SV=2	0.039	FALSE	1.439	1	1	1	1	713	76.2	5.58	0.25	1	transport;other biological processes	plasma membrane;other membranes	transporter activity	Pf00571, Pf01595	94218	ENSMUSG00000001138	Cnnm3	A3KML7; mmu:94218; Q32NY4; Q3UFE5; Q7TSZ4; Q8C342; Q9JIM6			0	High	1
FALSE	High	Master Protein	Q9CZJ2	Heat shock 70 kDa protein 12B OS=Mus musculus OX=10090 GN=Hspa12b PE=1 SV=1	0	FALSE	25.586	13	8	12	7	685	76.1	8.47	4.52	8			other molecular function		72630	ENSMUSG00000074793	Hspa12b	mmu:72630; Q9CZJ2	Regulation of HSF1-mediated heat shock response		1	High	1
FALSE	High	Master Protein	Q60649	Caseinolytic peptidase B protein homolog OS=Mus musculus OX=10090 GN=Clpb PE=1 SV=1	0	FALSE	18.727	13	8	10	8	677	76	8.51	3.25	8	stress response;signal transduction;other biological processes	mitochondrion;other cell component	other molecular function	Pf00023, Pf07724, Pf10431	20480	ENSMUSG00000001829	Clpb	mmu:20480; Q60649			0	High	1
FALSE	High	Master Protein	Q60710	Deoxynucleoside triphosphate triphosphohydrolase SAMHD1 OS=Mus musculus OX=10090 GN=Samhd1 PE=1 SV=3	0	FALSE	19.726	13	7	8	7	658	75.8	7.93	2.25	7	cell organization and biogenesis;DNA metabolism;RNA metabolism OR transcription;other metabolic processes;stress response;developmental processes;other biological processes	plasma membrane;other membranes;nucleus;other cell component	nucleic acid binding activity;other molecular function	Pf01966, Pf07647	56045	ENSMUSG00000027639	Samhd1	E9Q0K6; F8WJE0; mmu:56045; Q3U5X2; Q543A4; Q60710; Q91VK8	Nucleotide catabolism		1	High	1
FALSE	High	Master Protein	P58735	Sulfate anion transporter 1 OS=Mus musculus OX=10090 GN=Slc26a1 PE=1 SV=1	0	FALSE	28.508	15	8	9	8	704	75.7	8.09	3.18	8	transport	plasma membrane;other membranes	transporter activity	Pf00916, Pf01740	231583	ENSMUSG00000046959	Slc26a1	mmu:231583; P58735; Q80WF6	Transport and synthesis of PAPS; Multifunctional anion exchangers		2	High	1
FALSE	High	Master Protein	Q9D0I9	Arginine--tRNA ligase, cytoplasmic OS=Mus musculus OX=10090 GN=Rars1 PE=1 SV=2	0	FALSE	26.844	16	9	15	9	660	75.6	7.55	4.4	9	protein metabolism;RNA metabolism OR transcription;other metabolic processes	cytosol;nucleus;other cell component	nucleic acid binding activity;other molecular function	Pf00750, Pf03485, Pf05746	104458	ENSMUSG00000018848	Rars1	mmu:104458; Q3THP2; Q3TM73; Q3U8R2; Q3U930; Q5SXA8; Q8VDW1; Q9D0I9			0	High	1
FALSE	High	Master Protein	Q8K1B8	Fermitin family homolog 3 OS=Mus musculus OX=10090 GN=Fermt3 PE=1 SV=1	0	FALSE	15.153	10	5	5	5	665	75.6	7.05	1.01	5	cell adhesion;cell organization and biogenesis;stress response;signal transduction;other biological processes	cytoskeleton;other cell component	signal transduction activity or receptor binding;other molecular function	Pf00169, Pf00373, Pf18124	108101	ENSMUSG00000024965	Fermt3	mmu:108101; Q8K1B8	Platelet degranulation		1	High	1
FALSE	High	Master Protein	P55096	ATP-binding cassette sub-family D member 3 OS=Mus musculus OX=10090 GN=Abcd3 PE=1 SV=2	0	FALSE	218.272	54	34	107	34	659	75.4	9.26	51.3	34	cell organization and biogenesis;other metabolic processes;transport;other biological processes	other membranes;other cytoplasmic organelle;other cell component	transporter activity;other molecular function	Pf00005, Pf06472	19299	ENSMUSG00000028127	Abcd3	mmu:19299; P55096	RHOA GTPase cycle; RHOC GTPase cycle; ABC transporters in lipid homeostasis; Class I peroxisomal membrane protein import	Nuclear receptors in lipid metabolism and toxicity	5	High	1
FALSE	High	Master Protein	Q8VIJ6	Splicing factor, proline- and glutamine-rich OS=Mus musculus OX=10090 GN=Sfpq PE=1 SV=1	0	FALSE	6.961	4	2	3	1	699	75.4	9.44	1.36	2	cell organization and biogenesis;DNA metabolism;RNA metabolism OR transcription;other metabolic processes;stress response;transport;other biological processes	nucleus;other cell component	nucleic acid binding activity;other molecular function	Pf00076, Pf08075	71514	ENSMUSG00000028820	Sfpq	A2A7U6; mmu:71514; Q8VIJ6; Q9ERW2	PTK6 Regulates Proteins Involved in RNA Processing	mRNA processing	2	High	1
FALSE	High	Master Protein	Q8R3N6	THO complex subunit 1 OS=Mus musculus OX=10090 GN=Thoc1 PE=1 SV=1	0.001	FALSE	3.319	3	2	2	2	657	75.4	4.97	0.31	2	DNA metabolism;RNA metabolism OR transcription;other metabolic processes;transport;signal transduction;other biological processes	nucleus;other cell component	nucleic acid binding activity	Pf00531, Pf11957	225160	ENSMUSG00000024287	Thoc1	mmu:225160; Q8BWD5; Q8BXY3; Q8R3N6	Transport of Mature mRNA derived from an Intron-Containing Transcript; mRNA 3'-end processing; RNA Polymerase II Transcription Termination		3	High	1
FALSE	Medium	Master Protein	Q8VBZ3	Putative lipid scramblase CLPTM1 OS=Mus musculus OX=10090 GN=Clptm1 PE=1 SV=1	0.042	FALSE	1.413	1	1	1	1	664	75.2	6.3	0.14	1	other biological processes	plasma membrane;other membranes;other cell component	signal transduction activity or receptor binding	Pf05602	56457	ENSMUSG00000002981	Clptm1	mmu:56457; O08708; Q3U758; Q3U823; Q3UG77; Q8VBZ3; Q8VEJ6			0	High	1
FALSE	High	Master Protein	Q8K0U4	Heat shock 70 kDa protein 12A OS=Mus musculus OX=10090 GN=Hspa12a PE=1 SV=1	0	FALSE	13.844	10	5	6	4	675	74.8	6.77	1.29	5		nucleus;other cell component	other molecular function		73442	ENSMUSG00000025092	Hspa12a	mmu:73442; Q3UQZ8; Q8CHF6; Q8K0U4	Regulation of HSF1-mediated heat shock response		1	High	1
FALSE	High	Master Protein	Q9R0H0	Peroxisomal acyl-coenzyme A oxidase 1 OS=Mus musculus OX=10090 GN=Acox1 PE=1 SV=5	0	FALSE	346.581	68	36	127	36	661	74.6	8.48	56.74	36	cell organization and biogenesis;other metabolic processes;other biological processes	other membranes;cytosol;other cytoplasmic organelle;other cell component	other molecular function	Pf01756, Pf02770, Pf14749	11430	ENSMUSG00000020777	Acox1	A2A850; mmu:11430; O35616; Q3TDG0; Q8BYC3; Q9R0H0	Peroxisomal protein import; alpha-linolenic acid (ALA) metabolism; Beta-oxidation of very long chain fatty acids	PPAR signaling pathway; Eicosanoid metabolism via cyclooxygenases (COX); Omega-3 / omega-6 fatty acid synthesis	6	High	1
FALSE	High	Master Protein	F8VQC1	Signal recognition particle subunit SRP72 OS=Mus musculus OX=10090 GN=Srp72 PE=1 SV=1	0	FALSE	21.608	12	7	7	7	671	74.6	9.23	2.08	7	transport	ER/Golgi;translational apparatus;nucleus;other cell component	translation activity;nucleic acid binding activity;other molecular function	Pf08492, Pf13174, Pf13181, Pf17004	66661	ENSMUSG00000036323	Srp72	F8VQC1; mmu:66661	SRP-dependent cotranslational protein targeting to membrane		1	High	1
FALSE	High	Master Protein	Q8BH59	Electrogenic aspartate/glutamate antiporter SLC25A12, mitochondrial OS=Mus musculus OX=10090 GN=Slc25a12 PE=1 SV=1	0	FALSE	137.251	53	28	65	23	677	74.5	8.25	24.67	28	other metabolic processes;transport;other biological processes	other membranes;mitochondrion	transporter activity;other molecular function	Pf00153	78830	ENSMUSG00000027010	Slc25a12	A2BFG0; mmu:78830; Q8BH59	Gluconeogenesis; Aspartate and asparagine metabolism		2	High	1
FALSE	High	Master Protein	Q14DH7	Acyl-CoA synthetase short-chain family member 3, mitochondrial OS=Mus musculus OX=10090 GN=Acss3 PE=1 SV=2	0	FALSE	26.02	17	8	9	8	682	74.5	8.63	2.08	8	other metabolic processes	mitochondrion;other cell component	other molecular function	Pf00501, Pf13193, Pf16177	380660	ENSMUSG00000035948	Acss3	mmu:380660; Q14DH7; Q8BZX0	Synthesis of Ketone Bodies		1	High	1
FALSE	High	Master Protein	Q9QXX4	Electrogenic aspartate/glutamate antiporter SLC25A13, mitochondrial OS=Mus musculus OX=10090 GN=Slc25a13 PE=1 SV=1	0	FALSE	250.239	50	33	117	28	676	74.4	8.6	55.99	33	other metabolic processes;transport;other biological processes	other membranes;mitochondrion	transporter activity;other molecular function	Pf00153	50799	ENSMUSG00000015112	Slc25a13	mmu:50799; Q9CZF6; Q9DCF5; Q9QXX4	Gluconeogenesis; Aspartate and asparagine metabolism		2	High	1
FALSE	Medium	Master Protein	O70585	Dystrobrevin beta OS=Mus musculus OX=10090 GN=Dtnb PE=1 SV=3	0.038	FALSE	1.458	1	1	1	1	659	74.4	8.62	0.28	1	cell-cell signaling;developmental processes	plasma membrane;other membranes;nucleus;other cell component	nucleic acid binding activity;other molecular function	Pf00569, Pf09068, Pf09069	13528	ENSMUSG00000071454	Dtnb	E9Q0F2; mmu:13528; O70563; O70585; Q9CTZ1			0	High	1
FALSE	High	Master Protein	Q923Z3	Protein MTO1 homolog, mitochondrial OS=Mus musculus OX=10090 GN=Mto1 PE=2 SV=1	0	FALSE	22.981	15	9	10	9	669	74.3	8.92	2.44	9	RNA metabolism OR transcription;other metabolic processes	cytosol;mitochondrion	other molecular function	Pf01134, Pf13932	68291		Mto1	mmu:68291; Q923Z3; Q9D2Q5			0	High	1
FALSE	High	Master Protein	Q9QXZ6	Solute carrier organic anion transporter family member 1A1 OS=Mus musculus OX=10090 GN=Slco1a1 PE=1 SV=1	0	FALSE	23.303	14	8	8	8	670	74.3	8.22	2.9	8	transport;other biological processes	plasma membrane;other membranes	transporter activity	Pf03137, Pf07648	28248	ENSMUSG00000041698	Slco1a1	mmu:28248; Q9QXZ6		Oxidative stress and redox pathway	1	High	1
FALSE	High	Master Protein	Q9DBC0	Protein adenylyltransferase SelO, mitochondrial OS=Mus musculus OX=10090 GN=Selenoo PE=1 SV=4	0	FALSE	19.064	11	6	8	6	667	74.2	5.83	2.62	6	protein metabolism;other metabolic processes	mitochondrion;other cell component	other molecular function	Pf02696	223776	ENSMUSG00000035757	Selenoo	E9QPP4; mmu:223776; Q80ZK3; Q9DBC0		Selenium metabolism / selenoproteins	1	High	1
FALSE	High	Master Protein	P48678	Prelamin-A/C OS=Mus musculus OX=10090 GN=Lmna PE=1 SV=2	0	FALSE	6.558	4	3	3	3	665	74.2	6.98	0.73	3	cell cycle OR cell proliferation;cell organization and biogenesis;other metabolic processes;stress response;transport;developmental processes;other biological processes	other membranes;cytoskeleton;nucleus;other cell component	cytoskeletal activity;other molecular function	Pf00038, Pf00932	16905	ENSMUSG00000028063	Lmna	B3RH23; B3RH24; mmu:16905; P11516; P48678; P97859; Q3TIH0; Q3TTS8; Q3U733; Q3U7I5; Q3UCA0; Q3UCJ8; Q3UCU3; Q91WF2; Q9DC21		Adipogenesis genes; FAS pathway and stress induction of HSP regulation	2	High	1
FALSE	High	Master Protein	Q8BIP0	Aspartate--tRNA ligase, mitochondrial OS=Mus musculus OX=10090 GN=Dars2 PE=1 SV=1	0	FALSE	17.324	10	6	9	6	653	74.1	6.98	3.29	6	protein metabolism;RNA metabolism OR transcription;other metabolic processes	mitochondrion;nucleus	nucleic acid binding activity;other molecular function	Pf00152, Pf01336, Pf02938	226539	ENSMUSG00000026709	Dars2	mmu:226539; Q5FWV4; Q8BIP0			0	High	1
FALSE	Medium	Master Protein	P12265	Beta-glucuronidase OS=Mus musculus OX=10090 GN=Gusb PE=1 SV=2	0.036	FALSE	1.527	3	1	1	1	648	74.1	6.7	0.07	1	protein metabolism;other metabolic processes	non-structural extracellular;ER/Golgi;other cytoplasmic organelle;other cell component	signal transduction activity or receptor binding;other molecular function	Pf00703, Pf02836, Pf02837	110006	ENSMUSG00000025534	Gusb	mmu:110006; P12265; Q61601; Q64473; Q64474; Q6IR10	Neutrophil degranulation; HS-GAG degradation; Hyaluronan uptake and degradation		3	High	1
FALSE	High	Master Protein	P52825	Carnitine O-palmitoyltransferase 2, mitochondrial OS=Mus musculus OX=10090 GN=Cpt2 PE=1 SV=2	0	FALSE	150.067	44	24	56	24	658	73.9	8.37	27.6	24	other metabolic processes;developmental processes;other biological processes	other membranes;mitochondrion;nucleus	other molecular function	Pf00755	12896	ENSMUSG00000028607	Cpt2	mmu:12896; P52825; Q3TFS0	Carnitine metabolism	Fatty acid beta-oxidation; PPAR signaling pathway; Mitochondrial long chain fatty acid beta-oxidation	4	High	1
FALSE	High	Master Protein	Q3U213	Protein SERAC1 OS=Mus musculus OX=10090 GN=Serac1 PE=2 SV=1	0	FALSE	3.835	3	2	3	2	654	73.9	8.18	0.58	2	cell organization and biogenesis;other metabolic processes;transport	extracellular matrix;other membranes;mitochondrion;ER/Golgi;other cell component			321007	ENSMUSG00000015659	Serac1	mmu:321007; Q3TS62; Q3U213; Q9D2G7			0	High	1
FALSE	High	Master Protein	P38647	Stress-70 protein, mitochondrial OS=Mus musculus OX=10090 GN=Hspa9 PE=1 SV=3	0	FALSE	283.386	59	39	103	39	679	73.4	6.07	40.75	39	cell organization and biogenesis;protein metabolism;other metabolic processes;transport;other biological processes	mitochondrion;nucleus;other cell component	other molecular function	Pf00012	15526	ENSMUSG00000024359	Hspa9	mmu:15526; P38647; Q3TW93; Q3UVN1; Q3V015; Q7TSZ0; Q9CQ05	Regulation of HSF1-mediated heat shock response		1	High	1
FALSE	High	Master Protein	Q99PE8	ATP-binding cassette sub-family G member 5 OS=Mus musculus OX=10090 GN=Abcg5 PE=1 SV=1	0	FALSE	4.017	3	2	2	2	652	73.2	8.06	0.57	2	cell organization and biogenesis;transport;signal transduction;other biological processes	plasma membrane;other membranes;other cell component	transporter activity;other molecular function	Pf00005, Pf01061, Pf19055	27409	ENSMUSG00000040505	Abcg5	mmu:27409; Q540E8; Q99PE8	ABC transporters in lipid homeostasis	Retinol metabolism; Nuclear receptors in lipid metabolism and toxicity	3	High	1
FALSE	High	Master Protein	Q62167	ATP-dependent RNA helicase DDX3X OS=Mus musculus OX=10090 GN=Ddx3x PE=1 SV=3	0	FALSE	33.364	18	11	12	10	662	73.1	7.18	4.05	11	cell-cell signaling;cell cycle OR cell proliferation;cell organization and biogenesis;protein metabolism;RNA metabolism OR transcription;other metabolic processes;stress response;signal transduction;other biological processes	plasma membrane;other membranes;cytosol;cytoskeleton;translational apparatus;nucleus;other cell component	enzyme regulator activity;cytoskeletal activity;translation activity;nucleic acid binding activity;other molecular function	Pf00270, Pf00271	13205	ENSMUSG00000000787	Ddx3x	mmu:13205; O09060; O09143; Q62167	Neutrophil degranulation	mRNA processing	2	High	1
FALSE	High	Master Protein	Q9R049	E3 ubiquitin-protein ligase AMFR OS=Mus musculus OX=10090 GN=Amfr PE=1 SV=2	0.001	FALSE	3.356	2	2	2	2	643	73.1	6.46	0.61	2	cell-cell signaling;protein metabolism;other metabolic processes;stress response;signal transduction;other biological processes	plasma membrane;other membranes;cytosol;ER/Golgi;nucleus;other cell component	other molecular function	Pf02845, Pf13639, Pf18442	23802	ENSMUSG00000031751	Amfr	mmu:23802; Q8K008; Q99LH5; Q9R049	N-glycan trimming in the ER and Calnexin/Calreticulin cycle		1	High	1
FALSE	High	Master Protein	Q7TMS5	Broad substrate specificity ATP-binding cassette transporter ABCG2 OS=Mus musculus OX=10090 GN=Abcg2 PE=1 SV=1	0	FALSE	14.229	6	4	5	4	657	72.9	8.54	2.36	4	cell organization and biogenesis;other metabolic processes;transport;developmental processes;other biological processes	plasma membrane;other membranes;mitochondrion;nucleus	transporter activity;cytoskeletal activity;other molecular function	Pf00005, Pf01061, Pf19055	26357		Abcg2	mmu:26357; Q7TMS5; Q9R004; Q9Z1T0	Ciprofloxacin ADME; Iron uptake and transport; Heme degradation; Paracetamol ADME; Heme biosynthesis		5	High	1
FALSE	Medium	Master Protein	Q9WTM4	Nuclear factor erythroid 2-related factor 3 OS=Mus musculus OX=10090 GN=Nfe2l3 PE=1 SV=1	0.012	FALSE	2.001	1	1	1	1	660	72.7	5.86	0.21	1	RNA metabolism OR transcription;other biological processes	nucleus	nucleic acid binding activity;other molecular function	Pf03131	18025	ENSMUSG00000029832	Nfe2l3	mmu:18025; Q9WTM4			0	High	1
FALSE	Medium	Master Protein	Q7TQK5	Coiled-coil domain-containing protein 93 OS=Mus musculus OX=10090 GN=Ccdc93 PE=1 SV=1	0.031	FALSE	1.587	2	1	1	1	629	72.6	8.29	0.11	1	transport	other cytoplasmic organelle;other cell component		Pf09762	70829	ENSMUSG00000026339	Ccdc93	mmu:70829; Q3TX53; Q7TQK5			0	High	1
FALSE	High	Master Protein	Q8K2B3	Succinate dehydrogenase [ubiquinone] flavoprotein subunit, mitochondrial OS=Mus musculus OX=10090 GN=Sdha PE=1 SV=1	0	FALSE	296.832	63	33	115	33	664	72.5	7.37	49.63	33	other metabolic processes;developmental processes	other membranes;mitochondrion;nucleus	other molecular function	Pf00890, Pf02910	66945	ENSMUSG00000021577	Sdha	mmu:66945; Q0QF19; Q3UH25; Q3UKP7; Q3V4B1; Q8K2B3; Q921P5; Q9Z1Z4	Citric acid cycle (TCA cycle)	Electron transport chain; TCA cycle	3	High	1
FALSE	High	Master Protein	P20029	Endoplasmic reticulum chaperone BiP OS=Mus musculus OX=10090 GN=Hspa5 PE=1 SV=3	0	FALSE	197.544	51	31	70	29	655	72.4	5.16	32.57	31	protein metabolism;other metabolic processes;stress response;transport;developmental processes;signal transduction;other biological processes	non-structural extracellular;plasma membrane;other membranes;cytosol;mitochondrion;ER/Golgi;nucleus;other cell component	translation activity;other molecular function	Pf00012	14828	ENSMUSG00000026864	Hspa5	mmu:14828; O35642; P20029; Q3UFF2; Q61630	Antigen Presentation: Folding, assembly and peptide loading of class I MHC; Regulation of HSF1-mediated heat shock response	Mapk signaling pathway	3	High	1
FALSE	High	Master Protein	Q8C3X4	Translation factor Guf1, mitochondrial OS=Mus musculus OX=10090 GN=Guf1 PE=1 SV=1	0	FALSE	38.283	19	11	19	11	651	72.4	8.76	5.99	11	protein metabolism;other metabolic processes;other biological processes	other membranes;mitochondrion	translation activity;other molecular function	Pf00009, Pf00679, Pf03144, Pf06421	231279	ENSMUSG00000029208	Guf1	mmu:231279; Q6PEN7; Q8BPS6; Q8C3X4			0	High	1
FALSE	High	Master Protein	Q501J6	Probable ATP-dependent RNA helicase DDX17 OS=Mus musculus OX=10090 GN=Ddx17 PE=1 SV=1	0	FALSE	28.491	11	7	12	2	650	72.4	8.59	5.96	7	RNA metabolism OR transcription;other metabolic processes;stress response;signal transduction;other biological processes	cytosol;nucleus;other cell component	nucleic acid binding activity;other molecular function	Pf00270, Pf00271	67040	ENSMUSG00000055065	Ddx17	mmu:67040; Q501J6; Q6P5G1; Q8BIN2	SUMOylation of transcription cofactors		1	High	1
FALSE	High	Master Protein	Q8VCT3	Aminopeptidase B OS=Mus musculus OX=10090 GN=Rnpep PE=1 SV=2	0	FALSE	15.405	10	5	5	5	650	72.4	5.35	1.51	5	protein metabolism;other metabolic processes;other biological processes	non-structural extracellular;plasma membrane;other membranes;ER/Golgi;other cell component	other molecular function	Pf01433, Pf09127, Pf17900	215615	ENSMUSG00000041926	Rnpep	mmu:215615; Q3TX27; Q8VCT3		mRNA processing	1	High	1
FALSE	High	Master Protein	O70161	Phosphatidylinositol 4-phosphate 5-kinase type-1 gamma OS=Mus musculus OX=10090 GN=Pip5k1c PE=1 SV=2	0.002	FALSE	3.184	3	2	3	2	661	72.4	5.59	0.39	2	cell adhesion;cell organization and biogenesis;other metabolic processes;stress response;transport;developmental processes;other biological processes	plasma membrane;other membranes;cytosol;nucleus;other cytoplasmic organelle;other cell component	kinase activity;other molecular function	Pf01504	18717	ENSMUSG00000034902	Pip5k1c	mmu:18717; O70161; Q505A1; Q80TW9; Q8VCU5	Clathrin-mediated endocytosis; PI5P, PP2A and IER3 Regulate PI3K/AKT Signaling; Synthesis of PIPs at the plasma membrane; SEMA3A-Plexin repulsion signaling by inhibiting Integrin adhesion	Regulation of actin cytoskeleton; Focal adhesion	6	High	1
FALSE	High	Master Protein	Q91VE0	Long-chain fatty acid transport protein 4 OS=Mus musculus OX=10090 GN=Slc27a4 PE=1 SV=1	0	FALSE	15.72	11	7	9	6	643	72.3	8.59	2.35	7	other metabolic processes;transport;other biological processes	plasma membrane;other membranes;ER/Golgi;other cell component	transporter activity;other molecular function	Pf00501, Pf13193	26569	ENSMUSG00000059316	Slc27a4	mmu:26569; O88562; Q3TD48; Q91VE0	Transport of fatty acids	PPAR signaling pathway	2	High	1
FALSE	High	Master Protein	O08582	GTP-binding protein 1 OS=Mus musculus OX=10090 GN=Gtpbp1 PE=1 SV=2	0.002	FALSE	3.152	2	1	1	1	668	72.3	8.29	0.16	1	protein metabolism;other metabolic processes;other biological processes	cytosol;other cytoplasmic organelle	nucleic acid binding activity;other molecular function	Pf00009	14904	ENSMUSG00000042535	Gtpbp1	mmu:14904; O08582; Q3UD96; Q3UGW6; Q545R1; Q80ZY5			0	High	1
FALSE	High	Master Protein	Q8BG51	Mitochondrial Rho GTPase 1 OS=Mus musculus OX=10090 GN=Rhot1 PE=1 SV=1	0	FALSE	41.733	21	11	16	10	631	72.2	6.49	7.58	11	cell organization and biogenesis;transport;signal transduction;other biological processes	other membranes;mitochondrion	other molecular function	Pf00071, Pf08355, Pf08356	59040	ENSMUSG00000017686	Rhot1	mmu:59040; Q3TJB7; Q3UGU4; Q5SYC3; Q5SYC6; Q8BG51; Q8BLW3; Q8BMH1; Q922N0; Q9D2R1; Q9JKB9	Ub-specific processing proteases; RHOT1 GTPase cycle		2	High	1
FALSE	High	Master Protein	P08003	Protein disulfide-isomerase A4 OS=Mus musculus OX=10090 GN=Pdia4 PE=1 SV=3	0	FALSE	7.196	5	3	3	3	638	71.9	5.31	0.79	3	cell adhesion;protein metabolism;other metabolic processes;stress response;other biological processes	non-structural extracellular;ER/Golgi;other cell component	signal transduction activity or receptor binding;other molecular function	Pf00085, Pf13848	12304		Pdia4	mmu:12304; P08003; P15841; Q3TT79; Q3UJW0; Q6NXW4; Q8BMT8			0	High	1
FALSE	High	Master Protein	P18581	Cationic amino acid transporter 2 OS=Mus musculus OX=10090 GN=Slc7a2 PE=1 SV=3	0.005	FALSE	2.54	2	1	1	1	657	71.8	7.15	0.3	1	other metabolic processes;stress response;transport;other biological processes	plasma membrane;other membranes;other cell component	transporter activity	Pf13520, Pf13906	11988	ENSMUSG00000031596	Slc7a2	E9QPL9; mmu:11988; P18581; Q38RA6; Q3TB99; Q3U3R5			0	High	1
FALSE	High	Master Protein	Q60936	Atypical kinase COQ8A, mitochondrial OS=Mus musculus OX=10090 GN=Coq8a PE=1 SV=2	0	FALSE	168.617	34	21	73	21	645	71.7	6.54	35.13	21	other metabolic processes	other membranes	kinase activity;other molecular function	Pf03109	67426	ENSMUSG00000026489	Coq8a	mmu:67426; Q60936; Q8K0M1; Q9D657; Q9DBR5; Q9JHR3			0	High	1
FALSE	High	Master Protein	Q8C0I1	Alkyldihydroxyacetonephosphate synthase, peroxisomal OS=Mus musculus OX=10090 GN=Agps PE=1 SV=1	0	FALSE	5.648	6	3	3	3	645	71.6	7.5	0.47	3	other metabolic processes	other membranes;nucleus;other cytoplasmic organelle	other molecular function	Pf01565, Pf02913	228061		Agps	mmu:228061; Q8C0I1	Peroxisomal protein import; Plasmalogen biosynthesis	Triacylglyceride synthesis	3	High	1
FALSE	High	Master Protein	Q91YM4	FAST kinase domain-containing protein 4 OS=Mus musculus OX=10090 GN=Tbrg4 PE=1 SV=1	0	FALSE	142.672	46	25	55	25	630	71.5	8.34	21.26	25	RNA metabolism OR transcription;other metabolic processes;other biological processes	mitochondrion;other cell component	nucleic acid binding activity	Pf06743, Pf08368, Pf08373	21379	ENSMUSG00000000384	Tbrg4	mmu:21379; O89082; Q3TKZ4; Q6ZQ19; Q8C6D1; Q91YM4			0	High	1
FALSE	High	Master Protein	Q7M6Y3	Phosphatidylinositol-binding clathrin assembly protein OS=Mus musculus OX=10090 GN=Picalm PE=1 SV=1	0	FALSE	22.724	14	8	12	8	660	71.5	7.91	3.85	8	cell organization and biogenesis;transport;developmental processes;other biological processes	plasma membrane;other membranes;ER/Golgi;nucleus;other cytoplasmic organelle;other cell component	signal transduction activity or receptor binding;cytoskeletal activity;other molecular function	Pf07651	233489	ENSMUSG00000039361	Picalm	mmu:233489; Q3TS04; Q7M6Y3; Q811P1; Q8BUF6; Q8CIH8; Q8R0A9; Q8R3E1; Q8VDN5; Q921L0	Golgi Associated Vesicle Biogenesis; Cargo recognition for clathrin-mediated endocytosis; RND3 GTPase cycle		4	High	1
FALSE	High	Master Protein	Q3U9G9	Delta(14)-sterol reductase LBR OS=Mus musculus OX=10090 GN=Lbr PE=1 SV=2	0	FALSE	4.116	3	2	2	2	626	71.4	9.36	0.55	2	other metabolic processes;other biological processes	other membranes;ER/Golgi;nucleus;other cell component	nucleic acid binding activity;other molecular function	Pf01222, Pf09465	98386	ENSMUSG00000004880	Lbr	mmu:98386; Q3TSW2; Q3U9G9; Q811V8; Q811V9; Q8BST3; Q8K2Y8; Q8VDM0; Q91YS5; Q91Z27	RHOA GTPase cycle; CDC42 GTPase cycle; RAC1 GTPase cycle; RHOC GTPase cycle; RHOG GTPase cycle; RAC2 GTPase cycle; RAC3 GTPase cycle; Initiation of Nuclear Envelope (NE) Reformation; RHOD GTPase cycle; Regulation of MECP2 expression and activity; Cholesterol biosynthesis		11	High	1
FALSE	High	Master Protein	Q8BTS3	Guanylate-binding protein 9 OS=Mus musculus OX=10090 GN=Gbp9 PE=1 SV=1	0	FALSE	15.668	10	7	8	7	619	71.3	5.97	2.51	7	stress response;other biological processes	non-structural extracellular;other cell component	other molecular function	Pf02263, Pf02841	236573	ENSMUSG00000029298	Gbp9	mmu:236573; Q8BTS3			0	High	1
FALSE	High	Master Protein	P48025	Tyrosine-protein kinase SYK OS=Mus musculus OX=10090 GN=Syk PE=1 SV=2	0	FALSE	6.227	4	3	4	3	629	71.3	7.88	1.23	3	cell adhesion;cell-cell signaling;protein metabolism;other metabolic processes;stress response;transport;developmental processes;signal transduction;other biological processes	plasma membrane;other membranes;cytosol;nucleus;other cell component	signal transduction activity or receptor binding;kinase activity;other molecular function	Pf00017, Pf07714	20963	ENSMUSG00000021457	Syk	mmu:20963; P48025	Regulation of signaling by CBL; Inactivation of CSF3 (G-CSF) signaling; Antigen activates B Cell Receptor (BCR) leading to generation of second messengers; FCGR activation; Regulation of actin dynamics for phagocytic cup formation; Role of phospholipids in phagocytosis; Role of LAT2/NTAL/LAB on calcium mobilization; FCERI mediated MAPK activation; FCERI mediated Ca+2 mobilization; GPVI-mediated a…	IL-5 signaling pathway; Microglia pathogen phagocytosis pathway; IL-3 signaling pathway; IL-2 signaling pathway; Fibrin complement receptor 3 signaling pathway	22	High	1
FALSE	High	Master Protein	P26262	Plasma kallikrein OS=Mus musculus OX=10090 GN=Klkb1 PE=1 SV=2	0	FALSE	5.828	4	2	2	2	638	71.3	8.02	0.77	2	protein metabolism;other metabolic processes;stress response;other biological processes	non-structural extracellular	other molecular function	Pf00024, Pf00089	16621	ENSMUSG00000109764	Klkb1	mmu:16621; P26262; Q8R0P5	Intrinsic Pathway of Fibrin Clot Formation; Activation of Matrix Metalloproteinases		2	High	1
FALSE	High	Master Protein	Q60714	Long-chain fatty acid transport protein 1 OS=Mus musculus OX=10090 GN=Slc27a1 PE=1 SV=1	0	FALSE	5.856	3	2	2	1	646	71.2	8.38	0.81	2	other metabolic processes;stress response;transport;signal transduction;other biological processes	plasma membrane;other membranes;mitochondrion;ER/Golgi;other cell component	transporter activity;other molecular function	Pf00501, Pf13193	26457	ENSMUSG00000031808	Slc27a1	mmu:26457; Q60714	Transport of fatty acids	PPAR signaling pathway	2	High	1
FALSE	High	Master Protein	Q8VC19	5-aminolevulinate synthase, non-specific, mitochondrial OS=Mus musculus OX=10090 GN=Alas1 PE=1 SV=2	0	FALSE	24.172	14	7	7	7	642	71	8.53	2.75	7	protein metabolism;other metabolic processes;other biological processes	other membranes;cytosol;mitochondrion;nucleus	other molecular function	Pf00155, Pf09029	11655	ENSMUSG00000032786	Alas1	mmu:11655; Q64453; Q8VC19	Heme biosynthesis	Heme biosynthesis	2	High	1
FALSE	High	Master Protein	Q8K297	Procollagen galactosyltransferase 1 OS=Mus musculus OX=10090 GN=Colgalt1 PE=1 SV=2	0	FALSE	5.368	4	3	3	3	617	71	7.28	1.06	3	other biological processes	ER/Golgi	other molecular function	Pf01755, Pf13704	234407	ENSMUSG00000034807	Colgalt1	mmu:234407; Q3V3R5; Q6PGL1; Q8K297	Collagen biosynthesis and modifying enzymes		1	High	1
FALSE	Medium	Master Protein	Q8VE11	Myotubularin-related protein 6 OS=Mus musculus OX=10090 GN=Mtmr6 PE=1 SV=1	0.015	FALSE	1.892	3	1	1	1	617	70.9	7.83	0.06	1	other metabolic processes;transport	plasma membrane;other membranes;ER/Golgi;nucleus;other cell component	other molecular function	Pf06602	219135	ENSMUSG00000021987	Mtmr6	L8AZD2; mmu:219135; Q8VE11	Synthesis of PIPs at the plasma membrane		1	High	1
FALSE	High	Master Protein	P50544	Very long-chain specific acyl-CoA dehydrogenase, mitochondrial OS=Mus musculus OX=10090 GN=Acadvl PE=1 SV=3	0	FALSE	494.518	72	45	206	45	656	70.8	8.75	94.71	45	other metabolic processes;stress response;other biological processes	other membranes;mitochondrion;nucleus	other molecular function	Pf00441, Pf02770, Pf02771	11370	ENSMUSG00000018574	Acadvl	mmu:11370; O35289; O55133; P50544	Beta oxidation of palmitoyl-CoA to myristoyl-CoA	Fatty acid beta-oxidation; Mitochondrial long chain fatty acid beta-oxidation	3	High	1
FALSE	High	Master Protein	P63017	Heat shock cognate 71 kDa protein OS=Mus musculus OX=10090 GN=Hspa8 PE=1 SV=1	0	FALSE	96.884	41	21	39	19	646	70.8	5.52	15.17	21	cell cycle OR cell proliferation;cell organization and biogenesis;protein metabolism;RNA metabolism OR transcription;other metabolic processes;stress response;transport;developmental processes;other biological processes	non-structural extracellular;plasma membrane;other membranes;cytosol;cytoskeleton;ER/Golgi;nucleus;other cytoplasmic organelle;other cell component	signal transduction activity or receptor binding;nucleic acid binding activity;other molecular function	Pf00012	15481	ENSMUSG00000015656	Hspa8	mmu:15481; P08109; P12225; P63017; Q3U6R0; Q3U764; Q3U7D7; Q3U7E2; Q3U9B4; Q3U9G0; Q3UGM0; Q5FWJ6; Q62373; Q62374; Q62375; Q6NZD0	Neutrophil degranulation; Regulation of HSF1-mediated heat shock response; mRNA Splicing - Major Pathway; HSP90 chaperone cycle for steroid hormone receptors (SHR) in the presence of ligand; Clathrin-mediated endocytosis; Golgi Associated Vesicle Biogenesis; Attenuation phase; Lysosome Vesicle Biogenesis; GABA synthesis, release, reuptake and degradation; AUF1 (hnRNP D0) binds and destabilizes mR…	Mapk signaling pathway; Exercise-induced circadian regulation	14	High	1
FALSE	High	Master Protein	Q8VHM5	Heterogeneous nuclear ribonucleoprotein R OS=Mus musculus OX=10090 GN=Hnrnpr PE=1 SV=1	0	FALSE	16.852	11	7	11	3	632	70.8	8.13	3.37	7	other biological processes	nucleus;other cell component	nucleic acid binding activity	Pf00076, Pf18360	74326	ENSMUSG00000066037	Hnrnpr	mmu:74326; Q8VHM5	mRNA Splicing - Major Pathway; Processing of Capped Intron-Containing Pre-mRNA	mRNA processing	3	High	1
FALSE	High	Master Protein	Q9QZS3	Protein numb homolog OS=Mus musculus OX=10090 GN=Numb PE=1 SV=1	0	FALSE	10.923	6	4	4	4	653	70.8	8.65	2.08	4	cell cycle OR cell proliferation;cell organization and biogenesis;developmental processes;other biological processes	plasma membrane;other membranes;other cytoplasmic organelle;other cell component	other molecular function	Pf00640, Pf06311	18222	ENSMUSG00000021224	Numb	mmu:18222; P70422; Q8CIB1; Q9DC57; Q9QZR1; Q9QZS3; Q9QZS4	Hedgehog 'on' state; Recycling pathway of L1; Degradation of GLI1 by the proteasome	Delta-Notch signaling pathway; Notch signaling pathway	5	High	1
FALSE	High	Master Protein	Q9JIG7	Coiled-coil domain-containing protein 22 OS=Mus musculus OX=10090 GN=Ccdc22 PE=1 SV=1	0	FALSE	5.507	5	3	3	3	627	70.8	6.01	0.71	3	transport;other biological processes	cytoskeleton;other cytoplasmic organelle	other molecular function	Pf05667	54638	ENSMUSG00000031143	Ccdc22	B1AVA1; mmu:54638; Q8BYH4; Q9JIG7	Neddylation		1	High	1
FALSE	High	Master Protein	Q61107	Guanylate-binding protein 4 OS=Mus musculus OX=10090 GN=Gbp4 PE=1 SV=1	0.01	FALSE	2.208	2	1	1	1	620	70.8	6.64	0.24	1	stress response;other biological processes	non-structural extracellular;plasma membrane;other membranes;cytosol;ER/Golgi;nucleus;other cell component	other molecular function	Pf02263, Pf02841	55932	ENSMUSG00000028268	Gbp3	mmu:55932; Q61107; Q8VEC5			0	High	1
FALSE	High	Master Protein	Q99K51	Plastin-3 OS=Mus musculus OX=10090 GN=Pls3 PE=1 SV=3	0	FALSE	6.504	5	3	3	3	630	70.7	5.62	0.82	3	cell organization and biogenesis;developmental processes;other biological processes	plasma membrane;other membranes;cytosol;cytoskeleton;other cell component	cytoskeletal activity;other molecular function	Pf00307, Pf13499	102866	ENSMUSG00000016382	Pls3	B1AX56; mmu:102866; Q3TUZ5; Q99K51			0	High	1
FALSE	Medium	Master Protein	Q61084	Mitogen-activated protein kinase kinase kinase 3 OS=Mus musculus OX=10090 GN=Map3k3 PE=1 SV=1	0.02	FALSE	1.728	1	1	1	1	626	70.7	8.87	0.62	1	protein metabolism;other metabolic processes;developmental processes;signal transduction;other biological processes	other cell component	kinase activity;other molecular function	Pf00069, Pf00564	26406	ENSMUSG00000020700	Map3k3	mmu:26406; Q61084	Interleukin-1 signaling	EBV LMP1 signaling; Mapk cascade; EGFR1 signaling pathway; Insulin signaling	5	High	1
FALSE	High	Master Protein	Q8BH04	Phosphoenolpyruvate carboxykinase [GTP], mitochondrial OS=Mus musculus OX=10090 GN=Pck2 PE=1 SV=1	0	FALSE	66.853	32	16	29	16	640	70.5	7.28	9.69	16	other metabolic processes;stress response;developmental processes;other biological processes	cytosol;mitochondrion	other molecular function	Pf00821, Pf17297	74551	ENSMUSG00000040618	Pck2	mmu:74551; Q8BH04; Q8BMM9; Q91Z10	Gluconeogenesis	PPAR signaling pathway; Adipogenesis genes	3	High	1
FALSE	High	Master Protein	Q8BMA6	Signal recognition particle subunit SRP68 OS=Mus musculus OX=10090 GN=Srp68 PE=1 SV=2	0	FALSE	16.415	9	6	8	6	625	70.5	8.57	3.05	6	transport;other biological processes	cytosol;ER/Golgi;translational apparatus;nucleus;other cell component	translation activity;nucleic acid binding activity;other molecular function	Pf16969	217337	ENSMUSG00000020780	Srp68	A2AAN1; mmu:217337; Q6NS76; Q8BMA6	SRP-dependent cotranslational protein targeting to membrane	mRNA processing	2	High	1
FALSE	Medium	Master Protein	Q8C6G8	WD repeat-containing protein 26 OS=Mus musculus OX=10090 GN=Wdr26 PE=1 SV=3	0.021	FALSE	1.717	1	1	1	1	641	70.5	6.16	0.38	1	protein metabolism;other metabolic processes	cytosol;mitochondrion;nucleus;other cell component		Pf00400, Pf17814	226757	ENSMUSG00000038733	Wdr26	E9PX83; mmu:226757; Q3TK81; Q8C4F3; Q8C6G8; Q8VDZ6			0	High	1
FALSE	High	Master Protein	O35488	Long-chain fatty acid transport protein 2 OS=Mus musculus OX=10090 GN=Slc27a2 PE=1 SV=2	0	FALSE	288.624	55	36	120	36	620	70.4	8.9	54.02	36	other metabolic processes;transport	plasma membrane;other membranes;ER/Golgi;other cytoplasmic organelle;other cell component	transporter activity;other molecular function	Pf00501, Pf13193	26458	ENSMUSG00000027359	Slc27a2	mmu:26458; O35488; O70550; O88560; Q91WV6	Neutrophil degranulation; Peroxisomal protein import; Synthesis of bile acids and bile salts via 7alpha-hydroxycholesterol; Synthesis of bile acids and bile salts via 24-hydroxycholesterol; Alpha-oxidation of phytanate; Fatty acyl-CoA biosynthesis	PPAR signaling pathway	7	High	1
FALSE	Low	Master Protein	E9Q048	ER membrane-associated RNA degradation OS=Mus musculus OX=10090 GN=Ermard PE=1 SV=1	0.06	FALSE	1.228	1	1	2	1	622	70.3	6.77	0.33	1				Pf13910	381062	ENSMUSG00000036552	Ermard	E9Q048; mmu:381062			0	High	1
FALSE	High	Master Protein	Q9DC50	Peroxisomal carnitine O-octanoyltransferase OS=Mus musculus OX=10090 GN=Crot PE=1 SV=1	0	FALSE	9.689	8	3	4	3	612	70.2	6.73	0.97	3	other metabolic processes;transport;other biological processes	other cytoplasmic organelle;other cell component	other molecular function	Pf00755	74114	ENSMUSG00000003623	Crot	mmu:74114; Q921I4; Q9DC50	Peroxisomal protein import; Beta-oxidation of pristanoyl-CoA		2	High	1
FALSE	Medium	Master Protein	P19221	Prothrombin OS=Mus musculus OX=10090 GN=F2 PE=1 SV=1	0.014	FALSE	1.971	1	1	2	1	618	70.2	6.43	0.7	1	protein metabolism;other metabolic processes;stress response;signal transduction;other biological processes	non-structural extracellular;plasma membrane;other membranes;other cell component	signal transduction activity or receptor binding;other molecular function	Pf00051, Pf00089, Pf00594, Pf09396	14061	ENSMUSG00000027249	F2	mmu:14061; P19221	Cell surface interactions at the vascular wall; Regulation of Complement cascade; G alpha (q) signalling events; Common Pathway of Fibrin Clot Formation; Peptide ligand-binding receptors; Thrombin signalling through proteinase activated receptors (PARs); Intrinsic Pathway of Fibrin Clot Formation; Platelet Aggregation (Plug Formation); Gamma-carboxylation of protein precursors; Transport of gamma…	Blood clotting cascade; Regulation of actin cytoskeleton	13	High	1
FALSE	High	Master Protein	Q5RKZ7	Molybdenum cofactor biosynthesis protein 1 OS=Mus musculus OX=10090 GN=Mocs1 PE=1 SV=2	0	FALSE	55.348	27	14	23	14	636	69.8	9.14	10.44	14	protein metabolism;other metabolic processes	cytosol;other cell component	other molecular function	Pf01967, Pf04055, Pf06463, Pf13353	56738	ENSMUSG00000064120	Mocs1	B2RVW8; B7ZWI5; mmu:56738; Q5RKZ7; Q8R058; Q9JL32; Q9JL33	Molybdenum cofactor biosynthesis		1	High	1
FALSE	High	Master Protein	Q91Y47	Coagulation factor XI OS=Mus musculus OX=10090 GN=F11 PE=2 SV=2	0	FALSE	9.467	6	4	6	4	624	69.7	8.25	1.37	4	protein metabolism;other metabolic processes;stress response;other biological processes	non-structural extracellular;other cell component	other molecular function	Pf00024, Pf00089	109821	ENSMUSG00000031645	F11	mmu:109821; Q91Y47; Q9DAT3	Intrinsic Pathway of Fibrin Clot Formation	Blood clotting cascade; Complement and coagulation cascades	3	High	1
FALSE	High	Master Protein	P46662	Merlin OS=Mus musculus OX=10090 GN=Nf2 PE=1 SV=2	0.002	FALSE	3.087	3	1	2	1	596	69.7	6.35	0.31	1	cell cycle OR cell proliferation;cell organization and biogenesis;developmental processes;signal transduction;other biological processes	plasma membrane;other membranes;cytosol;cytoskeleton;nucleus;other cytoplasmic organelle;other cell component	signal transduction activity or receptor binding;cytoskeletal activity;other molecular function	Pf00373, Pf00769, Pf09379, Pf09380, Pf20492	18016	ENSMUSG00000009073	Nf2	mmu:18016; P46662; Q8BR03	Regulation of actin dynamics for phagocytic cup formation; RHO GTPases activate PAKs		2	High	1
FALSE	High	Master Protein	Q9DBG7	Signal recognition particle receptor subunit alpha OS=Mus musculus OX=10090 GN=Srpra PE=1 SV=1	0	FALSE	30.65	16	9	13	9	636	69.6	8.95	5.36	9	cell organization and biogenesis;transport	other membranes;ER/Golgi	other molecular function	Pf00448, Pf02881, Pf04086	67398	ENSMUSG00000032042	Srpra	mmu:67398; Q8VC45; Q921H1; Q9DBG7			0	High	1
FALSE	High	Master Protein	Q7TMK9	Heterogeneous nuclear ribonucleoprotein Q OS=Mus musculus OX=10090 GN=Syncrip PE=1 SV=2	0	FALSE	25.345	15	9	12	5	623	69.6	8.59	4.44	9	RNA metabolism OR transcription;other metabolic processes;stress response;other biological processes	other membranes;cytosol;ER/Golgi;nucleus;other cell component	nucleic acid binding activity	Pf00076, Pf18360	56403	ENSMUSG00000032423	Syncrip	mmu:56403; O88991; Q2YDV8; Q68ED6; Q7TMK9; Q80YV6; Q8BGP1; Q8C5K6; Q8CGC2; Q91ZR0; Q99KU9; Q9QYF4		mRNA processing	1	High	1
FALSE	High	Master Protein	P31651	Sodium- and chloride-dependent betaine transporter OS=Mus musculus OX=10090 GN=Slc6a12 PE=2 SV=1	0	FALSE	8.294	3	2	3	1	614	69.6	7.17	1.67	2	cell organization and biogenesis;transport	plasma membrane;other membranes	transporter activity	Pf00209			Slc6a12	P31651	Na+/Cl- dependent neurotransmitter transporters; Amino acid transport across the plasma membrane; Creatine metabolism; Reuptake of GABA		4	High	1
FALSE	High	Master Protein	Q8C2Q3	RNA-binding protein 14 OS=Mus musculus OX=10090 GN=Rbm14 PE=1 SV=1	0	FALSE	13.422	7	4	4	4	669	69.4	9.67	1.37	4	cell organization and biogenesis;protein metabolism;RNA metabolism OR transcription;other metabolic processes;stress response;signal transduction;other biological processes	nucleus;other cell component	nucleic acid binding activity;other molecular function	Pf00076	56275	ENSMUSG00000006456	Rbm14	mmu:56275; Q3TJB6; Q8C2Q3; Q91Z21; Q9DBI6	RUNX2 regulates bone development	mRNA processing	2	High	1
FALSE	High	Master Protein	P0DOV2	Interferon-activable protein 204 OS=Mus musculus OX=10090 GN=Ifi204 PE=1 SV=1	0	FALSE	5.106	3	2	4	2	619	69.4	8.69	1.27	2	cell organization and biogenesis;protein metabolism;RNA metabolism OR transcription;other metabolic processes;stress response;signal transduction;other biological processes	cytosol;nucleus;other cell component	nucleic acid binding activity;other molecular function	Pf02758, Pf02760	15951	ENSMUSG00000073489	Ifi204	B7ZNS3; mmu:15951; P0DOV2; P15092; Q08619; Q3TM07; Q3U776; Q3U7F4; Q3U7K5; Q3UCH9; Q8C4X3; Q921V9	Neutrophil degranulation		1	High	1
FALSE	High	Master Protein	Q9QUG9	RAS guanyl-releasing protein 2 OS=Mus musculus OX=10090 GN=Rasgrp2 PE=1 SV=2	0	FALSE	4.457	4	2	2	2	608	69.4	7.66	0.53	2	signal transduction;other biological processes	plasma membrane;other membranes;cytosol;other cell component	enzyme regulator activity;other molecular function	Pf00130, Pf00617, Pf00618, Pf13499	19395	ENSMUSG00000032946	Rasgrp2	mmu:19395; O09004; Q80WC0; Q8BSC8; Q9QUG9	Integrin signaling; Rap1 signalling	Chemokine signaling pathway	3	High	1
FALSE	High	Master Protein	P02768-1	SWISS-PROT:P02768-1 Tax_Id=9606 Gene_Symbol=ALB Isoform 1 of Serum albumin precursor	0	TRUE	362.211	76	48	154	41	609	69.3	6.28	65.5	48	stress response;other biological processes	non-structural extracellular;ER/Golgi;other cell component	nucleic acid binding activity;other molecular function	Pf00273	213	ENSG00000163631	ALB	E7ESS9; hsa:213; O95574; P02768; P04277; Q13140; Q645G4; Q68DN5; Q6UXK4; Q86YG0; Q8IUK7; Q9P157; Q9P1I7; Q9UHS3; Q9UJZ0	Scavenging of heme from plasma; Platelet degranulation ; Regulation of Insulin-like Growth Factor (IGF) transport and uptake by Insulin-like Growth Factor Binding Proteins (IGFBPs); Post-translational protein phosphorylation; Cytoprotection by HMOX1; Aspirin ADME; Ciprofloxacin ADME; Recycling of bile acids and salts; Prednisone ADME; Heme degradation; HDL remodeling; Heme biosynthesis	Selenium micronutrient network; Vitamin B12 metabolism; Folate metabolism; Complement system; VEGFA-VEGFR2 signaling	17	High	1
FALSE	High	Master Protein	Q9JHS4	ATP-dependent Clp protease ATP-binding subunit clpX-like, mitochondrial OS=Mus musculus OX=10090 GN=Clpx PE=1 SV=2	0	FALSE	224.425	62	35	74	35	634	69.2	7.71	29.09	35	protein metabolism;other metabolic processes;other biological processes	cytosol;mitochondrion;nucleus;other cell component	enzyme regulator activity;other molecular function	Pf07724, Pf10431	270166	ENSMUSG00000015357	Clpx	E9QLZ8; mmu:270166; Q9JHS4; Q9WVD1			0	High	1
FALSE	High	Master Protein	P02769	SWISS-PROT:P02769 (Bos taurus) Bovine serum albumin precursor	0	TRUE	129.195	47	26	49	21	607	69.2	6.18	19.51	26	stress response;other biological processes	non-structural extracellular;other cell component	nucleic acid binding activity;other molecular function	Pf00273	280717		ALB	A5PJX3; bta:280717; O02787; P02769; P04277; Q3SZR2			0	High	1
FALSE	High	Master Protein	Q61656	Probable ATP-dependent RNA helicase DDX5 OS=Mus musculus OX=10090 GN=Ddx5 PE=1 SV=2	0	FALSE	61.742	27	15	24	10	614	69.2	8.92	11.19	15	RNA metabolism OR transcription;other metabolic processes;transport;signal transduction;other biological processes	nucleus;other cell component	nucleic acid binding activity;other molecular function	Pf00270, Pf00271, Pf08061			Ddx5	E9Q105; Q61656	mRNA Splicing - Major Pathway; SUMOylation of transcription cofactors; Estrogen-dependent gene expression		3	High	1
FALSE	High	Master Protein	Q9DBG6	Dolichyl-diphosphooligosaccharide--protein glycosyltransferase subunit 2 OS=Mus musculus OX=10090 GN=Rpn2 PE=1 SV=1	0	FALSE	108.987	41	19	34	19	631	69	5.81	12.27	19	protein metabolism;other metabolic processes;other biological processes	other membranes;ER/Golgi;nucleus;other cytoplasmic organelle	translation activity	Pf05817	20014	ENSMUSG00000027642	Rpn2	A2ACG6; mmu:20014; Q3TKY0; Q91XH0; Q9DBG6		Proteasome degradation	1	High	1
FALSE	High	Master Protein	Q8JZN7	Mitochondrial Rho GTPase 2 OS=Mus musculus OX=10090 GN=Rhot2 PE=1 SV=1	0	FALSE	30.214	16	8	13	7	620	69	6	6.69	8	cell organization and biogenesis;transport;signal transduction;other biological processes	other membranes;mitochondrion	other molecular function	Pf00071, Pf08355, Pf08356	214952	ENSMUSG00000025733	Rhot2	mmu:214952; Q8JZN7	RHOT2 GTPase cycle		1	High	1
FALSE	High	Master Protein	Q8JZN5	Complex I assembly factor ACAD9, mitochondrial OS=Mus musculus OX=10090 GN=Acad9 PE=1 SV=2	0	FALSE	163.017	45	29	65	29	625	68.7	7.46	32.92	29	cell organization and biogenesis;other metabolic processes	other membranes;mitochondrion;nucleus;other cell component	other molecular function	Pf00441, Pf02770, Pf02771	229211	ENSMUSG00000027710	Acad9	mmu:229211; Q3ULL9; Q8BK76; Q8C0B5; Q8JZN5	Complex I biogenesis		1	High	1
FALSE	High	Master Protein	P07724	Albumin OS=Mus musculus OX=10090 GN=Alb PE=1 SV=3	0	FALSE	43.623	18	10	20	6	608	68.6	6.07	6.87	10	stress response;other biological processes	non-structural extracellular;extracellular matrix;ER/Golgi;other cell component	nucleic acid binding activity;other molecular function	Pf00273	11657	ENSMUSG00000029368	Alb	mmu:11657; P07724; Q3TV03; Q61802; Q8C7C7; Q8C7H3; Q8CG74	Cytoprotection by HMOX1; Heme degradation; Scavenging of heme from plasma; Platelet degranulation ; Regulation of Insulin-like Growth Factor (IGF) transport and uptake by Insulin-like Growth Factor Binding Proteins (IGFBPs); Post-translational protein phosphorylation; Aspirin ADME; Prednisone ADME; Recycling of bile acids and salts; Heme biosynthesis; Ciprofloxacin ADME; HDL remodeling		12	High	1
FALSE	High	Master Protein	Q6NSR3	Uncharacterized aarF domain-containing protein kinase 2 OS=Mus musculus OX=10090 GN=Adck2 PE=2 SV=1	0	FALSE	13.818	10	6	7	6	617	68.6	8.13	1.72	6	other metabolic processes	other membranes	kinase activity;other molecular function	Pf03109	57869		Adck2	mmu:57869; Q3TTS5; Q6NSR3; Q8BHC6			0	High	1
FALSE	High	Master Protein	Q91YQ5	Dolichyl-diphosphooligosaccharide--protein glycosyltransferase subunit 1 OS=Mus musculus OX=10090 GN=Rpn1 PE=1 SV=1	0	FALSE	219.063	66	37	83	37	608	68.5	6.46	37.15	37	protein metabolism;other metabolic processes	other membranes;cytosol;ER/Golgi;other cell component		Pf04597	103963	ENSMUSG00000030062	Rpn1	mmu:103963; Q3U985; Q91YQ5		Proteasome degradation	1	High	1
FALSE	High	Master Protein	P26043	Radixin OS=Mus musculus OX=10090 GN=Rdx PE=1 SV=3	0	FALSE	69.814	36	19	32	12	583	68.5	6.2	13.95	19	cell organization and biogenesis;signal transduction;other biological processes	plasma membrane;other membranes;cytosol;cytoskeleton;other cell component	cytoskeletal activity;other molecular function	Pf00373, Pf00769, Pf09379, Pf09380, Pf20492	19684	ENSMUSG00000032050	Rdx	mmu:19684; P26043; Q3TS85; Q9QW27	Recycling pathway of L1	Regulation of actin cytoskeleton	2	High	1
FALSE	High	Master Protein	O89016	Lysosomal cobalamin transporter ABCD4 OS=Mus musculus OX=10090 GN=Abcd4 PE=1 SV=2	0	FALSE	4.205	4	2	3	2	606	68.5	6.42	0.74	2	cell organization and biogenesis;other metabolic processes;transport;other biological processes	other membranes;ER/Golgi;other cytoplasmic organelle	transporter activity;other molecular function	Pf00005, Pf06472	19300	ENSMUSG00000021240	Abcd4	E9QKU3; mmu:19300; O89016	Transport of RCbl within the body; Uptake of dietary cobalamins into enterocytes		2	High	1
FALSE	Medium	Master Protein	Q3SZ57	SWISS-PROT:Q3SZ57 (Bos taurus) Alpha-fetoprotein precursor	0.019	TRUE	1.76	1	1	2	1	610	68.5	6.29	1.33	1	other metabolic processes;developmental processes;signal transduction	non-structural extracellular;other cell component	other molecular function	Pf00273	506011	ENSBTAG00000017131	AFP	bta:506011; Q3SZ57	Regulation of Insulin-like Growth Factor (IGF) transport and uptake by Insulin-like Growth Factor Binding Proteins (IGFBPs); Post-translational protein phosphorylation		2	High	1
FALSE	High	Master Protein	P03921	NADH-ubiquinone oxidoreductase chain 5 OS=Mus musculus OX=10090 GN=Mtnd5 PE=1 SV=3	0	FALSE	4.678	3	2	4	2	607	68.4	9.03	1.51	2	cell organization and biogenesis;other metabolic processes;stress response;transport;other biological processes	other membranes;mitochondrion;other cell component	transporter activity;other molecular function	Pf00361, Pf00662, Pf06455	17721	ENSMUSG00000064367	Mtnd5	mmu:17721; P03921	Complex I biogenesis	Oxidative phosphorylation; Electron transport chain	4	High	1
FALSE	High	Master Protein	Q03311	Cholinesterase OS=Mus musculus OX=10090 GN=Bche PE=1 SV=2	0	FALSE	8.135	7	4	4	4	603	68.4	7.25	1.38	4	other metabolic processes;developmental processes;other biological processes	non-structural extracellular;plasma membrane;other membranes;ER/Golgi;nucleus	other molecular function	Pf00135, Pf08674	12038	ENSMUSG00000027792	Bche	mmu:12038; Q03311; Q543J3	Aspirin ADME; Synthesis, secretion, and deacylation of Ghrelin		2	High	1
FALSE	High	Master Protein	P50516	V-type proton ATPase catalytic subunit A OS=Mus musculus OX=10090 GN=Atp6v1a PE=1 SV=2	0	FALSE	6.257	5	3	4	3	617	68.3	5.58	0.85	3	cell organization and biogenesis;other metabolic processes;transport;other biological processes	plasma membrane;other membranes;cytosol;ER/Golgi;nucleus;other cytoplasmic organelle;other cell component	transporter activity;other molecular function	Pf00006, Pf02874, Pf16886	11964	ENSMUSG00000052459	Atp6v1a	mmu:11964; P50516; Q3TKS0; Q3U5W3; Q3U777; Q3UDZ9; Q3US31; Q8CHX2	Insulin receptor recycling; Amino acids regulate mTORC1; ROS and RNS production in phagocytes; Transferrin endocytosis and recycling; Ion channel transport		5	High	1
FALSE	High	Master Protein	P31649	Sodium- and chloride-dependent GABA transporter 2 OS=Mus musculus OX=10090 GN=Slc6a13 PE=1 SV=1	0	FALSE	10.709	5	3	3	2	602	68.2	6.25	1.66	3	transport;other biological processes	plasma membrane;other membranes	transporter activity;other molecular function	Pf00209	14412	ENSMUSG00000030108	Slc6a13	mmu:14412; P31649	Na+/Cl- dependent neurotransmitter transporters; Reuptake of GABA		2	High	1
FALSE	High	Master Protein	Q8BU33	2-hydroxyacyl-CoA lyase 2 OS=Mus musculus OX=10090 GN=Ilvbl PE=1 SV=1	0	FALSE	58.706	27	13	25	13	632	68.1	8.69	7.72	13	other metabolic processes	other membranes;ER/Golgi;other cell component	other molecular function	Pf00205, Pf02775, Pf02776	216136	ENSMUSG00000032763	Ilvbl	mmu:216136; Q3UNZ4; Q3UZY5; Q8BU33			0	High	1
FALSE	High	Master Protein	Q9WU79	Proline dehydrogenase 1, mitochondrial OS=Mus musculus OX=10090 GN=Prodh PE=1 SV=2	0	FALSE	359.768	64	36	140	36	599	68	8.24	58.61	36	other metabolic processes;other biological processes	mitochondrion;nucleus;other cell component	other molecular function	Pf01619	19125	ENSMUSG00000003526	Prodh	A0JLW6; mmu:19125; Q3UNR4; Q9QX61; Q9WU79	Proline catabolism	Amino acid metabolism	2	High	1
FALSE	High	Master Protein	Q921G7	Electron transfer flavoprotein-ubiquinone oxidoreductase, mitochondrial OS=Mus musculus OX=10090 GN=Etfdh PE=1 SV=1	0	FALSE	81.797	37	19	30	19	616	68	7.58	15.16	19	other metabolic processes;stress response	other membranes;mitochondrion	other molecular function	Pf01946, Pf05187	66841	ENSMUSG00000027809	Etfdh	mmu:66841; Q3U7K2; Q8BK82; Q921G7; Q9DCT9	Respiratory electron transport		1	High	1
FALSE	High	Master Protein	Q8VCW8	Medium-chain acyl-CoA ligase ACSF2, mitochondrial OS=Mus musculus OX=10090 GN=Acsf2 PE=1 SV=1	0	FALSE	167.132	41	21	57	21	615	67.9	8.18	23.21	21	other metabolic processes		other molecular function	Pf00501, Pf13193	264895	ENSMUSG00000076435	Acsf2	mmu:264895; Q3TDU9; Q3U5G9; Q8VCW8	Mitochondrial Fatty Acid Beta-Oxidation		1	High	1
FALSE	High	Master Protein	Q8BMF4	Dihydrolipoyllysine-residue acetyltransferase component of pyruvate dehydrogenase complex, mitochondrial OS=Mus musculus OX=10090 GN=Dlat PE=1 SV=2	0	FALSE	19.889	12	6	8	6	642	67.9	8.57	3.17	6	other metabolic processes	mitochondrion;other cell component	other molecular function	Pf00198, Pf00364, Pf02817	235339	ENSMUSG00000000168	Dlat	mmu:235339; Q8BMF4; Q8K2G8; Q8R339; Q91ZB1	Glyoxylate metabolism and glycine degradation; Regulation of pyruvate dehydrogenase (PDH) complex; Signaling by Retinoic Acid	Glycolysis and gluconeogenesis; TCA cycle	6	High	1
FALSE	High	Master Protein	Q9WTK3	Glycosylphosphatidylinositol anchor attachment 1 protein OS=Mus musculus OX=10090 GN=Gpaa1 PE=1 SV=3	0	FALSE	5.991	4	3	4	3	621	67.9	8.4	1.35	3	cell organization and biogenesis;protein metabolism;other metabolic processes	plasma membrane;other membranes;cytosol;cytoskeleton;mitochondrion;ER/Golgi	other molecular function	Pf04114	14731	ENSMUSG00000022561	Gpaa1	mmu:14731; Q3TNU9; Q9R1U8; Q9WTK3	Attachment of GPI anchor to uPAR		1	High	1
FALSE	High	Master Protein	Q60770	Syntaxin-binding protein 3 OS=Mus musculus OX=10090 GN=Stxbp3 PE=1 SV=1	0	FALSE	7.822	5	3	3	3	592	67.9	8.02	1.12	3	cell adhesion;cell-cell signaling;stress response;transport;developmental processes;other biological processes	plasma membrane;other membranes;cytosol;other cell component	other molecular function	Pf00995	20912	ENSMUSG00000027882	Stxbp3	mmu:20912; Q3TE73; Q3U2S2; Q3U8D9; Q3UA91; Q3UUB0; Q60770	Disinhibition of SNARE formation	Insulin signaling	2	High	1
FALSE	High	Master Protein	O35239	Tyrosine-protein phosphatase non-receptor type 9 OS=Mus musculus OX=10090 GN=Ptpn9 PE=1 SV=2	0.004	FALSE	2.612	2	1	1	1	593	67.9	8.1	0.24	1	protein metabolism;other metabolic processes;other biological processes	other cell component	other molecular function	Pf00102, Pf00650	56294	ENSMUSG00000032290	Ptpn9	mmu:56294; O35239; Q7TSK0			0	High	1
FALSE	High	Master Protein	Q8C042	Enolase 4 OS=Mus musculus OX=10090 GN=Eno4 PE=1 SV=2	0.009	FALSE	2.248	1	1	2	1	619	67.8	5.91	1.08	1	cell organization and biogenesis;other metabolic processes;other biological processes	cytosol;cytoskeleton	other molecular function	Pf00113	226265	ENSMUSG00000048029	Eno4	E9QLA7; mmu:226265; Q8BVS9; Q8C042; Q8CFL9	Gluconeogenesis; Glycolysis		2	High	1
FALSE	High	Master Protein	P26041	Moesin OS=Mus musculus OX=10090 GN=Msn PE=1 SV=3	0	FALSE	49.209	27	14	19	7	577	67.7	6.6	7.77	14	cell adhesion;cell cycle OR cell proliferation;cell organization and biogenesis;other biological processes	plasma membrane;other membranes;cytosol;cytoskeleton;other cell component	signal transduction activity or receptor binding;cytoskeletal activity;nucleic acid binding activity;other molecular function	Pf00373, Pf00769, Pf09379, Pf09380, Pf20492	17698	ENSMUSG00000031207	Msn	B1AX70; mmu:17698; P26041; Q3UL28; Q8BSN4	Recycling pathway of L1	Regulation of actin cytoskeleton	2	High	1
FALSE	High	Master Protein	Q9CZW5	Mitochondrial import receptor subunit TOM70 OS=Mus musculus OX=10090 GN=Tomm70 PE=1 SV=2	0	FALSE	179.444	56	29	58	29	611	67.5	7.53	24.84	29	cell organization and biogenesis;transport;other biological processes	other membranes;mitochondrion	other molecular function	Pf00515, Pf13174, Pf13181	28185	ENSMUSG00000022752	Tomm70	mmu:28185; Q8BNI6; Q9CZW5	DDX58/IFIH1-mediated induction of interferon-alpha/beta; Ub-specific processing proteases; PINK1-PRKN Mediated Mitophagy		3	High	1
FALSE	High	Master Protein	Q9ET30	Transmembrane 9 superfamily member 3 OS=Mus musculus OX=10090 GN=Tm9sf3 PE=1 SV=1	0	FALSE	5.728	5	3	3	3	587	67.5	7.21	0.89	3	other biological processes	other membranes		Pf02990	107358	ENSMUSG00000025016	Tm9sf3	mmu:107358; Q9ET30			0	High	1
FALSE	High	Master Protein	Q9D2N9	Vacuolar protein sorting-associated protein 33A OS=Mus musculus OX=10090 GN=Vps33a PE=1 SV=2	0	FALSE	5.147	4	2	2	2	598	67.5	7.08	0.44	2	cell organization and biogenesis;other metabolic processes;transport;other biological processes	other membranes;other cytoplasmic organelle;other cell component	other molecular function	Pf00995	77573	ENSMUSG00000029434	Vps33a	mmu:77573; Q8BGT3; Q9D2N9			0	High	1
FALSE	High	Master Protein	P04627	Serine/threonine-protein kinase A-Raf OS=Mus musculus OX=10090 GN=Araf PE=1 SV=2	0.001	FALSE	3.246	4	2	2	2	604	67.5	9.11	0.27	2	protein metabolism;other metabolic processes;signal transduction;other biological processes	cytosol;mitochondrion	kinase activity;other molecular function	Pf00130, Pf02196, Pf07714	11836	ENSMUSG00000001127	Araf	B1AUN9; mmu:11836; P04627; Q99J44; Q9CTT5; Q9D6R6; Q9DBU7	MAP2K and MAPK activation; Negative regulation of MAPK pathway; RAF activation	ErbB signaling pathway; Mapk cascade; ESC pluripotency pathways; Novel Jun-Dmp1 pathway; EGFR1 signaling pathway; Integrin-mediated cell adhesion; Focal adhesion	10	High	1
FALSE	Medium	Master Protein	O08599	Syntaxin-binding protein 1 OS=Mus musculus OX=10090 GN=Stxbp1 PE=1 SV=2	0.011	FALSE	2.149	2	1	1	1	594	67.5	6.96	0.2	1	cell adhesion;cell-cell signaling;cell organization and biogenesis;stress response;transport;developmental processes;other biological processes	plasma membrane;other membranes;cytosol;cytoskeleton;nucleus;other cell component	other molecular function	Pf00995	20910	ENSMUSG00000026797	Stxbp1	A2ARS2; A2ARS3; A2ARS4; mmu:20910; O08599; Q5WAC6; Q8VD51	Dopamine Neurotransmitter Release Cycle; Serotonin Neurotransmitter Release Cycle; Norepinephrine Neurotransmitter Release Cycle; Glutamate Neurotransmitter Release Cycle; Acetylcholine Neurotransmitter Release Cycle; GABA synthesis, release, reuptake and degradation	EGFR1 signaling pathway; Insulin signaling	8	High	1
FALSE	High	Master Protein	Q64FW2	All-trans-retinol 13,14-reductase OS=Mus musculus OX=10090 GN=Retsat PE=1 SV=3	0	FALSE	156.842	48	28	53	28	609	67.3	8.95	25.14	28	other metabolic processes	other membranes;ER/Golgi;nucleus	other molecular function	Pf13450	67442	ENSMUSG00000056666	Retsat	mmu:67442; Q149J8; Q3UNN9; Q64FW2; Q78JX8; Q8VHE7; Q9CW85		Retinol metabolism	1	High	1
FALSE	High	Master Protein	P61222	ATP-binding cassette sub-family E member 1 OS=Mus musculus OX=10090 GN=Abce1 PE=1 SV=1	0	FALSE	5.93	4	2	3	2	599	67.3	8.34	1.05	2	cell organization and biogenesis;protein metabolism;other metabolic processes;transport;other biological processes	cytosol;mitochondrion;other cell component	enzyme regulator activity;translation activity;other molecular function	Pf00005, Pf00037, Pf04068	24015	ENSMUSG00000058355	Abce1	mmu:24015; O88793; P61222; Q13181; Q13864; Q96AL0; Q96B10; Q99K66	Interferon alpha/beta signaling; OAS antiviral response		2	High	1
FALSE	High	Master Protein	P35564	Calnexin OS=Mus musculus OX=10090 GN=Canx PE=1 SV=1	0	FALSE	34.157	18	11	16	11	591	67.2	4.64	5.46	11	protein metabolism;other metabolic processes;stress response;transport;other biological processes	plasma membrane;other membranes;ER/Golgi;translational apparatus;nucleus;other cell component	signal transduction activity or receptor binding;other molecular function	Pf00262	12330	ENSMUSG00000020368	Canx	mmu:12330; P35564	MHC class II antigen presentation; Antigen Presentation: Folding, assembly and peptide loading of class I MHC; Interleukin-27 signaling; Calnexin/calreticulin cycle		4	High	1
FALSE	High	Master Protein	Q61129	Complement factor I OS=Mus musculus OX=10090 GN=Cfi PE=1 SV=3	0.002	FALSE	3.073	2	1	1	1	603	67.2	7.46	0.39	1	protein metabolism;stress response;transport;other biological processes	other membranes;nucleus;other cell component	other molecular function	Pf00057, Pf00089, Pf00530, Pf07648	12630	ENSMUSG00000058952	Cfi	B2RWX8; mmu:12630; Q61129; Q9WU07	Regulation of Complement cascade		1	High	1
FALSE	High	Master Protein	Q9JMH6	Thioredoxin reductase 1, cytoplasmic OS=Mus musculus OX=10090 GN=Txnrd1 PE=1 SV=3	0.007	FALSE	2.381	2	1	1	1	613	67	7.44	0.07	1	cell cycle OR cell proliferation;other metabolic processes;stress response;developmental processes;other biological processes	cytosol;nucleus;other cell component	other molecular function	Pf02852, Pf07992	50493	ENSMUSG00000020250	Txnrd1	mmu:50493; Q3UEB7; Q3UK84; Q8CI31; Q99P49; Q9CSV5; Q9JMH6	TP53 Regulates Metabolic Genes; Detoxification of Reactive Oxygen Species; Interconversion of nucleotide di- and triphosphates; Metabolism of ingested MeSeO2H into MeSeH	Selenium metabolism / selenoproteins; Folic acid network; Oxidative stress response; Oxidative stress and redox pathway	8	High	1
FALSE	High	Master Protein	Q9EP69	Phosphatidylinositol-3-phosphatase SAC1 OS=Mus musculus OX=10090 GN=Sacm1l PE=1 SV=1	0	FALSE	138.2	46	26	49	26	587	66.9	7.3	24.95	26	other metabolic processes;transport	plasma membrane;other membranes;ER/Golgi;other cell component	other molecular function	Pf02383	83493	ENSMUSG00000025240	Sacm1l	mmu:83493; Q80TQ1; Q99K33; Q9EP69	Synthesis of PIPs at the ER membrane; Synthesis of PIPs at the Golgi membrane		2	High	1
FALSE	Low	Master Protein	P50652	Fanconi anemia group C protein homolog OS=Mus musculus OX=10090 GN=Fancc PE=2 SV=2	0.059	FALSE	1.235	1	1	1	1	591	66.9	5.69	0.19	1	protein metabolism;DNA metabolism;other metabolic processes;stress response;developmental processes;other biological processes	cytosol;nucleus;other cell component		Pf02106	14088	ENSMUSG00000021461	Fancc	E9PXX6; mmu:14088; P50652	Fanconi Anemia Pathway		1	High	1
FALSE	Medium	Master Protein	Q8VCW4	Protein unc-93 homolog B1 OS=Mus musculus OX=10090 GN=Unc93b1 PE=1 SV=2	0.046	FALSE	1.364	1	1	1	1	598	66.9	6.42	0.37	1	stress response;transport;signal transduction;other biological processes	other membranes;ER/Golgi;other cytoplasmic organelle;other cell component	signal transduction activity or receptor binding	Pf05978	54445	ENSMUSG00000036908	Unc93b1	mmu:54445; O89077; Q3TNR9; Q710D2; Q8CIK1; Q8R3D0; Q8VCW4	Trafficking and processing of endosomal TLR		1	High	1
FALSE	High	Master Protein	Q8JZY4	Mitochondrial ribonuclease P catalytic subunit OS=Mus musculus OX=10090 GN=Prorp PE=2 SV=1	0	FALSE	21.32	16	8	9	8	584	66.8	8.79	2.6	8	RNA metabolism OR transcription;other metabolic processes	mitochondrion;nucleus	other molecular function	Pf16953	66132	ENSMUSG00000021023	Prorp	mmu:66132; Q6A076; Q8BSN8; Q8JZY4; Q9CTH1; Q9D7W9			0	High	1
FALSE	High	Master Protein	Q925I1	ATPase family AAA domain-containing protein 3 OS=Mus musculus OX=10090 GN=Atad3 PE=1 SV=1	0	FALSE	228.567	64	38	96	38	591	66.7	9.29	40.16	38	cell organization and biogenesis;stress response;other biological processes	mitochondrion	other molecular function	Pf00004, Pf12037	108888	ENSMUSG00000029036	Atad3	A2AD89; mmu:108888; Q3TA78; Q3UE74; Q69ZM7; Q8C6C6; Q925I1	Neutrophil degranulation		1	High	1
FALSE	High	Master Protein	Q9Z0X1	Apoptosis-inducing factor 1, mitochondrial OS=Mus musculus OX=10090 GN=Aifm1 PE=1 SV=1	0	FALSE	236.259	49	25	68	25	612	66.7	9.17	33.99	25	cell organization and biogenesis;other metabolic processes;stress response;transport;developmental processes;signal transduction;other biological processes	other membranes;cytosol;mitochondrion;nucleus;other cell component	nucleic acid binding activity;other molecular function	Pf07992, Pf14721	26926	ENSMUSG00000036932	Aifm1	mmu:26926; Q1L6K5; Q9Z0X1		Apoptosis modulation by HSP70	1	High	1
FALSE	High	Master Protein	Q921T2	Torsin-1A-interacting protein 1 OS=Mus musculus OX=10090 GN=Tor1aip1 PE=1 SV=3	0	FALSE	9.28	6	3	3	3	595	66.7	7.05	0.87	3	cell organization and biogenesis;other biological processes	other membranes;nucleus	cytoskeletal activity;other molecular function	Pf05609, Pf20443	208263	ENSMUSG00000026466	Tor1aip1	E9QLK1; mmu:208263; Q1EQW1; Q3U7A4; Q921T2	RHOF GTPase cycle; RHOD GTPase cycle		2	High	1
FALSE	High	Master Protein	Q9Z0E6	Guanylate-binding protein 2 OS=Mus musculus OX=10090 GN=Gbp2 PE=1 SV=1	0.002	FALSE	2.963	3	1	1	1	589	66.7	5.71	0.17	1	stress response;transport;other biological processes	non-structural extracellular;other membranes;cytosol;cytoskeleton;ER/Golgi;nucleus;other cell component	cytoskeletal activity;other molecular function	Pf02263, Pf02841	14469	ENSMUSG00000028270	Gbp2	mmu:14469; Q4FK03; Q8CIC6; Q921N2; Q9R1I0; Q9Z0E6			0	High	1
FALSE	High	Master Protein	Q80V03	Uncharacterized aarF domain-containing protein kinase 5 OS=Mus musculus OX=10090 GN=Adck5 PE=2 SV=2	0	FALSE	72.91	34	18	30	18	582	66.6	8.76	13.37	18	other metabolic processes	other membranes	kinase activity	Pf03109	268822		Adck5	mmu:268822; Q80V03; Q8CAA3			0	High	1
FALSE	High	Master Protein	O88448	Kinesin light chain 2 OS=Mus musculus OX=10090 GN=Klc2 PE=1 SV=1	0	FALSE	7.267	5	3	3	2	599	66.6	7.21	1.31	3	transport;other biological processes	plasma membrane;other membranes;cytosol;cytoskeleton;mitochondrion;nucleus;other cytoplasmic organelle;other cell component	cytoskeletal activity	Pf00515, Pf13374, Pf13424			Klc2	O88448	COPI-dependent Golgi-to-ER retrograde traffic; Kinesins; MHC class II antigen presentation; RHO GTPases activate KTN1		4	High	1
FALSE	High	Master Protein	Q8QZY1	Eukaryotic translation initiation factor 3 subunit L OS=Mus musculus OX=10090 GN=Eif3l PE=1 SV=1	0.009	FALSE	2.33	1	1	1	1	564	66.6	6.44	0.44	1	cell organization and biogenesis;protein metabolism;other metabolic processes;other biological processes	translational apparatus;nucleus;other cell component	nucleic acid binding activity	Pf10255	223691	ENSMUSG00000033047	Eif3l	mmu:223691; Q3THF8; Q3TJ04; Q8QZY1; Q91YE4	L13a-mediated translational silencing of Ceruloplasmin expression; Formation of a pool of free 40S subunits; GTP hydrolysis and joining of the 60S ribosomal subunit; Translation initiation complex formation; Formation of the ternary complex, and subsequently, the 43S complex; Ribosomal scanning and start codon recognition		6	High	1
FALSE	High	Master Protein	P50427	Steryl-sulfatase OS=Mus musculus OX=10090 GN=Sts PE=1 SV=1	0	FALSE	56.22	23	13	26	13	624	66.5	8.5	12.13	13	other metabolic processes;other biological processes	other membranes;ER/Golgi;nucleus;other cell component	other molecular function	Pf00884, Pf14707	20905		Sts	mmu:20905; P50427			0	High	1
FALSE	High	Master Protein	Q91VH2	Sorting nexin-9 OS=Mus musculus OX=10090 GN=Snx9 PE=1 SV=1	0	FALSE	27.559	15	7	10	7	595	66.5	5.52	3.29	7	cell cycle OR cell proliferation;cell organization and biogenesis;transport;other biological processes	plasma membrane;other membranes;cytosol;ER/Golgi;other cell component	other molecular function	Pf00018, Pf00787, Pf10456	66616	ENSMUSG00000002365	Snx9	mmu:66616; Q91VH2	Golgi Associated Vesicle Biogenesis; Clathrin-mediated endocytosis		2	High	1
FALSE	High	Master Protein	Q8BJ64	Choline dehydrogenase, mitochondrial OS=Mus musculus OX=10090 GN=Chdh PE=1 SV=1	0	FALSE	254.637	54	28	88	28	596	66.4	8.51	39.06	28	other metabolic processes		other molecular function	Pf00732, Pf05199	218865	ENSMUSG00000015970	Chdh	mmu:218865; Q3TPY4; Q8BJ64; Q8CHT7	Choline catabolism	One-carbon metabolism and related pathways; Glutathione and one-carbon metabolism	3	High	1
FALSE	High	Master Protein	Q571F8	Glutaminase liver isoform, mitochondrial OS=Mus musculus OX=10090 GN=Gls2 PE=1 SV=2	0	FALSE	192.57	59	29	62	29	602	66.3	7.66	25.86	29	other metabolic processes;other biological processes		other molecular function	Pf04960, Pf12796, Pf17959	216456	ENSMUSG00000044005	Gls2	B2RUF2; mmu:216456; Q3TMJ6; Q571F8	Glutamate Neurotransmitter Release Cycle; TP53 Regulates Metabolic Genes; Glutamate and glutamine metabolism		3	High	1
FALSE	High	Master Protein	Q8BH86	D-glutamate cyclase, mitochondrial OS=Mus musculus OX=10090 GN=Dglucy PE=1 SV=1	0	FALSE	17.076	11	6	8	6	617	66.3	7.09	2.06	6	other metabolic processes	mitochondrion	other molecular function	Pf07286, Pf14336	217830	ENSMUSG00000021185	Dglucy	mmu:217830; Q8BH86; Q8BNN0; Q8VC99			0	High	1
FALSE	High	Master Protein	Q6PA06	Atlastin-2 OS=Mus musculus OX=10090 GN=Atl2 PE=1 SV=1	0	FALSE	12.126	11	4	5	4	583	66.2	5.43	1.07	4	cell organization and biogenesis	other membranes;ER/Golgi	other molecular function	Pf02263	56298	ENSMUSG00000059811	Atl2	mmu:56298; Q3UX01; Q6PA06; Q7TMM3			0	High	1
FALSE	High	Master Protein	P04264	SWISS-PROT:P04264 Tax_Id=9606 Gene_Symbol=KRT1 Keratin, type II cytoskeletal 1	0	TRUE	90.511	32	19	36	16	644	66	8.12	16.73	19											0	High	1
FALSE	High	Master Protein	Q8K182	Complement component C8 alpha chain OS=Mus musculus OX=10090 GN=C8a PE=1 SV=1	0	FALSE	7.845	5	3	3	3	587	66	6.54	1.39	3	stress response;other biological processes	non-structural extracellular;plasma membrane;other membranes	other molecular function	Pf00057, Pf00090, Pf01823	230558	ENSMUSG00000035031	C8a	mmu:230558; Q8CHJ9; Q8CHK1; Q8K182	Regulation of Complement cascade; Terminal pathway of complement	Complement activation, classical pathway	3	High	1
FALSE	Medium	Master Protein	Q8JZP3	Kelch-like protein 2 OS=Mus musculus OX=10090 GN=Klhl2 PE=1 SV=1	0.026	FALSE	1.644	1	1	2	1	593	65.9	6.74	0.56	1	protein metabolism;other metabolic processes	cytosol;cytoskeleton;other cell component	cytoskeletal activity;other molecular function	Pf00651, Pf01344, Pf07707	77113	ENSMUSG00000031605	Klhl2	mmu:77113; Q8CCU0; Q8JZP3; Q8R3U4	Neddylation; Antigen processing: Ubiquitination & Proteasome degradation		2	High	1
FALSE	High	Master Protein	P35908	SWISS-PROT:P35908 Tax_Id=9606 Gene_Symbol=KRT2 Keratin, type II cytoskeletal 2 epidermal	0	TRUE	60.739	33	17	22	13	645	65.8	8	9.02	17											0	High	1
FALSE	High	Master Protein	Q8BXQ2	GPI transamidase component PIG-T OS=Mus musculus OX=10090 GN=Pigt PE=1 SV=2	0	FALSE	12.858	9	5	6	5	582	65.7	8.4	1.77	5	protein metabolism;other metabolic processes;developmental processes;other biological processes	other membranes;ER/Golgi;other cell component		Pf04113	78928	ENSMUSG00000017721	Pigt	A2A5G2; mmu:78928; Q3U2X2; Q8BXQ2; Q99JA3	Attachment of GPI anchor to uPAR		1	High	1
FALSE	Medium	Master Protein	Q61730	Interleukin-1 receptor accessory protein OS=Mus musculus OX=10090 GN=Il1rap PE=1 SV=1	0.03	FALSE	1.602	2	1	1	1	570	65.7	7.77	0.15	1	cell adhesion;cell-cell signaling;cell organization and biogenesis;stress response;signal transduction;other biological processes	non-structural extracellular;plasma membrane;other membranes;other cell component	signal transduction activity or receptor binding;other molecular function	Pf01582, Pf13895, Pf13927, Pf18452	16180	ENSMUSG00000022514	Il1rap	mmu:16180; Q3UVZ1; Q61730; Q8VCB9	Interleukin-1 signaling; PIP3 activates AKT signaling; PI5P, PP2A and IER3 Regulate PI3K/AKT Signaling; Receptor-type tyrosine-protein phosphatases; Interleukin-33 signaling; Interleukin-36 pathway	IL-1 signaling pathway	7	High	1
FALSE	Medium	Master Protein	Q9WUA2	Phenylalanine--tRNA ligase beta subunit OS=Mus musculus OX=10090 GN=Farsb PE=1 SV=2	0.024	FALSE	1.668	2	1	1	1	589	65.7	7.12	0.26	1	cell organization and biogenesis;protein metabolism;RNA metabolism OR transcription;other metabolic processes	other cell component	nucleic acid binding activity;other molecular function	Pf03483, Pf03484, Pf17759, Pf18262	23874	ENSMUSG00000026245	Farsb	mmu:23874; Q9CWZ8; Q9WUA2			0	High	1
FALSE	High	Master Protein	Q9JIA7	Sphingosine kinase 2 OS=Mus musculus OX=10090 GN=Sphk2 PE=1 SV=2	0	FALSE	6.874	5	2	3	2	617	65.6	6.57	0.63	2	cell cycle OR cell proliferation;cell organization and biogenesis;protein metabolism;other metabolic processes;developmental processes;signal transduction;other biological processes	plasma membrane;other membranes;cytosol;mitochondrion;ER/Golgi;nucleus;other cytoplasmic organelle;other cell component	kinase activity;other molecular function	Pf00781, Pf19279	56632	ENSMUSG00000057342	Sphk2	mmu:56632; Q91VA9; Q9DBH6; Q9JIA7	Sphingolipid de novo biosynthesis	Signal transduction of S1P receptor	2	High	1
FALSE	Medium	Master Protein	Q9Z1M8	Protein Red OS=Mus musculus OX=10090 GN=Ik PE=1 SV=2	0.012	FALSE	2.004	1	1	1	1	557	65.6	6.64	0.28	1	cell cycle OR cell proliferation;RNA metabolism OR transcription;other metabolic processes;signal transduction;other biological processes	cytoskeleton;nucleus;other cell component	other molecular function	Pf07807, Pf07808	24010	ENSMUSG00000024474	Ik	mmu:24010; Q8R0P0; Q95H93; Q9Z1M8	mRNA Splicing - Major Pathway		1	High	1
FALSE	Medium	Master Protein	Q5YD48	APOBEC1 complementation factor OS=Mus musculus OX=10090 GN=A1cf PE=1 SV=2	0.014	FALSE	1.97	2	1	1	1	595	65.6	8.59	0.28	1	RNA metabolism OR transcription;other metabolic processes;developmental processes;other biological processes	ER/Golgi;nucleus;other cell component	nucleic acid binding activity;other molecular function	Pf00076, Pf14709	69865	ENSMUSG00000052595	A1cf	E9QJS8; mmu:69865; Q5FW55; Q5YD47; Q5YD48	Formation of the Editosome		2	High	1
FALSE	Medium	Master Protein	Q3UNX5	Acyl-coenzyme A synthetase ACSM3, mitochondrial OS=Mus musculus OX=10090 GN=Acsm3 PE=1 SV=2	0.04	FALSE	1.432	2	1	1	1	580	65.6	7.46	0.22	1	other metabolic processes	mitochondrion	other molecular function	Pf00501, Pf13193	20216	ENSMUSG00000030935	Acsm3	mmu:20216; Q3UNX5; Q8BRY2; Q91WI1; Q9Z2F3; Q9Z2X0			0	High	1
FALSE	High	Master Protein	Q80UG5	Septin-9 OS=Mus musculus OX=10090 GN=Septin9 PE=1 SV=1	0	FALSE	10.585	6	4	4	4	583	65.5	8.9	1.59	4	cell cycle OR cell proliferation;other biological processes	cytoskeleton;other cell component	other molecular function	Pf00735	53860	ENSMUSG00000059248	Septin9	A2A6U2; A2A6U4; A2A6U6; mmu:53860; Q3URP2; Q80TM7; Q80UG5; Q9QYX9			0	High	1
FALSE	High	Master Protein	Q61647	Hyaluronan synthase 1 OS=Mus musculus OX=10090 GN=Has1 PE=1 SV=1	0.004	FALSE	2.753	1	1	1	1	583	65.5	9.06	0.44	1	cell organization and biogenesis;other metabolic processes;other biological processes	plasma membrane;other membranes;ER/Golgi;other cell component	other molecular function	Pf13641	15116	ENSMUSG00000003665	Has1	mmu:15116; Q61647	Hyaluronan biosynthesis and export		1	High	1
FALSE	High	Master Protein	Q8VE09	Tetratricopeptide repeat protein 39C OS=Mus musculus OX=10090 GN=Ttc39c PE=1 SV=2	0	FALSE	11.417	8	4	7	4	580	65.4	6.87	1.88	4	cell organization and biogenesis;developmental processes			Pf10300	72747		Ttc39c	mmu:72747; Q8VE09; Q9CYV6			0	High	1
FALSE	High	Master Protein	Q3U186	Probable arginine--tRNA ligase, mitochondrial OS=Mus musculus OX=10090 GN=Rars2 PE=1 SV=1	0	FALSE	80.347	39	20	38	20	578	65.3	8.02	16.11	20	protein metabolism;RNA metabolism OR transcription;other metabolic processes	mitochondrion	other molecular function	Pf00750, Pf05746	109093	ENSMUSG00000028292	Rars2	mmu:109093; Q3U186; Q8QZU7			0	High	1
FALSE	High	Master Protein	Q76MZ3	Serine/threonine-protein phosphatase 2A 65 kDa regulatory subunit A alpha isoform OS=Mus musculus OX=10090 GN=Ppp2r1a PE=1 SV=3	0	FALSE	51.475	28	13	16	13	589	65.3	5.11	4.42	13	cell cycle OR cell proliferation;cell organization and biogenesis;protein metabolism;other metabolic processes;other biological processes	plasma membrane;other membranes;cytosol;nucleus;other cell component	enzyme regulator activity;other molecular function	Pf02985, Pf13646	51792	ENSMUSG00000007564	Ppp2r1a	mmu:51792; Q76MZ3	Separation of Sister Chromatids; Resolution of Sister Chromatid Cohesion; Recruitment of NuMA to mitotic centrosomes; RHO GTPases Activate Formins; EML4 and NUDC in mitotic spindle formation; Nonsense Mediated Decay (NMD) enhanced by the Exon Junction Complex (EJC); Cyclin A/B1/B2 associated events during G2/M transition; PI5P, PP2A and IER3 Regulate PI3K/AKT Signaling; Anchoring of the basal bod…	Mechanisms associated with pluripotency; Focal adhesion: PI3K-Akt-mTOR signaling pathway; Glycogen metabolism; IL-6 signaling pathway; Wnt signaling pathway and pluripotency	36	High	1
FALSE	High	Master Protein	Q9D0D3	Poly(A) RNA polymerase, mitochondrial OS=Mus musculus OX=10090 GN=Mtpap PE=1 SV=1	0	FALSE	52.122	38	14	15	14	585	65.2	8.88	3.34	14	RNA metabolism OR transcription;other metabolic processes	nucleus;other cell component	nucleic acid binding activity;other molecular function	Pf17797	67440	ENSMUSG00000024234	Mtpap	mmu:67440; Q3UXJ1; Q8C651; Q9D0D3			0	High	1
FALSE	Low	Master Protein	Q91WE6	Threonylcarbamoyladenosine tRNA methylthiotransferase OS=Mus musculus OX=10090 GN=Cdkal1 PE=1 SV=1	0.057	FALSE	1.254	2	1	1	1	578	65.2	7.65	0.12	1	protein metabolism;RNA metabolism OR transcription;other metabolic processes	other membranes;ER/Golgi	other molecular function	Pf00919, Pf01938, Pf04055	68916	ENSMUSG00000006191	Cdkal1	mmu:68916; Q3TE97; Q3V3D2; Q5T0I5; Q8C4B0; Q91WE6; Q9CT69			0	High	1
FALSE	High	Master Protein	Q3TIX9	U4/U6.U5 tri-snRNP-associated protein 2 OS=Mus musculus OX=10090 GN=Usp39 PE=1 SV=2	0	FALSE	7.405	6	3	3	3	564	65.1	8.9	0.48	3	cell cycle OR cell proliferation;cell organization and biogenesis;protein metabolism;RNA metabolism OR transcription;other metabolic processes;other biological processes	nucleus	other molecular function	Pf00443, Pf02148	28035	ENSMUSG00000056305	Usp39	mmu:28035; Q3TI55; Q3TIX9; Q8BLI5; Q8BZZ5; Q9CQR1	mRNA Splicing - Major Pathway		1	High	1
FALSE	Medium	Master Protein	Q3URE1	Malonate--CoA ligase ACSF3, mitochondrial OS=Mus musculus OX=10090 GN=Acsf3 PE=1 SV=2	0.02	FALSE	1.726	1	1	1	1	583	65	8.02	0.24	1	other metabolic processes	nucleus	other molecular function	Pf00501, Pf13193	257633	ENSMUSG00000015016	Acsf3	mmu:257633; Q3URE1; Q78IW2; Q8VC75	Synthesis of very long-chain fatty acyl-CoAs		1	High	1
FALSE	Medium	Master Protein	P97390	Vacuolar protein sorting-associated protein 45 OS=Mus musculus OX=10090 GN=Vps45 PE=1 SV=1	0.032	FALSE	1.562	1	1	1	1	570	65	8.25	0.25	1	transport	other membranes;ER/Golgi;other cytoplasmic organelle		Pf00995	22365	ENSMUSG00000015747	Vps45	mmu:22365; P97390; Q91VK9	Intra-Golgi traffic; Factors involved in megakaryocyte development and platelet production		2	High	1
FALSE	High	Master Protein	Q91VA0	Acyl-coenzyme A synthetase ACSM1, mitochondrial OS=Mus musculus OX=10090 GN=Acsm1 PE=1 SV=1	0	FALSE	70.974	41	17	27	17	573	64.7	7.17	8.31	17	other metabolic processes	mitochondrion	other molecular function	Pf00501, Pf13193	117147	ENSMUSG00000033533	Acsm1	mmu:117147; Q3UED4; Q91VA0	Conjugation of benzoate with glycine; Conjugation of phenylacetate with glutamine		2	High	1
FALSE	Medium	Master Protein	Q8BJT9	ER degradation-enhancing alpha-mannosidase-like protein 2 OS=Mus musculus OX=10090 GN=Edem2 PE=1 SV=1	0.016	FALSE	1.843	2	1	1	1	577	64.6	5.55	0.12	1	protein metabolism;other metabolic processes;stress response;other biological processes	other membranes;ER/Golgi	other molecular function	Pf01532	108687	ENSMUSG00000038312	Edem2	mmu:108687; Q8BJR2; Q8BJT9; Q8BK85; Q91VV3			0	High	1
FALSE	High	Master Protein	Q9D6Z1	Nucleolar protein 56 OS=Mus musculus OX=10090 GN=Nop56 PE=1 SV=2	0	FALSE	34.305	17	10	14	10	580	64.4	9.14	4.01	10	other biological processes	nucleus;other cell component	nucleic acid binding activity;other molecular function	Pf01798, Pf08156	67134	ENSMUSG00000027405	Nop56	mmu:67134; Q3UD45; Q8BVL1; Q8VDT2; Q99LT8; Q9CT15; Q9D6Z1	Major pathway of rRNA processing in the nucleolus and cytosol		1	High	1
FALSE	Medium	Master Protein	Q8VI36	Paxillin OS=Mus musculus OX=10090 GN=Pxn PE=1 SV=1	0.028	FALSE	1.623	2	1	1	1	591	64.4	6.02	0.1	1	cell adhesion;cell organization and biogenesis;protein metabolism;other metabolic processes;developmental processes;signal transduction;other biological processes	plasma membrane;other membranes;cytosol;cytoskeleton;other cell component	signal transduction activity or receptor binding;cytoskeletal activity;other molecular function	Pf00412, Pf03535	19303	ENSMUSG00000029528	Pxn	mmu:19303; Q3TB62; Q3TZQ6; Q8VI36; Q8VI37	VEGFA-VEGFR2 Pathway; PTK6 Regulates RHO GTPases, RAS GTPase and MAP kinases; Smooth Muscle Contraction; Localization of the PINCH-ILK-PARVIN complex to focal adhesions; Regulation of cytoskeletal remodeling and cell spreading by IPP complex components; GAB1 signalosome	Chemokine signaling pathway; IL-3 signaling pathway; IL-6 signaling pathway; Regulation of actin cytoskeleton; EGFR1 signaling pathway; Integrin-mediated cell adhesion; Focal adhesion	13	High	1
FALSE	High	Master Protein	Q8BGA8	Acyl-coenzyme A synthetase ACSM5, mitochondrial OS=Mus musculus OX=10090 GN=Acsm5 PE=1 SV=1	0	FALSE	7.232	5	3	5	3	578	64.3	7.72	1.52	3	other metabolic processes	mitochondrion	other molecular function	Pf00501, Pf13193	272428	ENSMUSG00000030972	Acsm5	mmu:272428; Q8BGA8; Q8BJS0; Q8BM02; Q8BWQ8; Q8BWS7	Aspirin ADME; Conjugation of salicylate with glycine		2	High	1
FALSE	High	Master Protein	Q921F4	Heterogeneous nuclear ribonucleoprotein L-like OS=Mus musculus OX=10090 GN=Hnrnpll PE=1 SV=3	0.001	FALSE	3.366	4	2	2	2	591	64.1	5.85	0.29	2	RNA metabolism OR transcription;other metabolic processes;other biological processes	nucleus;other cell component	nucleic acid binding activity	Pf00076, Pf11835, Pf13893	72692	ENSMUSG00000024095	Hnrnpll	mmu:72692; Q3UIK6; Q6IR44; Q8BIP6; Q91W02; Q921F4; Q99J40		mRNA processing	1	High	1
FALSE	High	Master Protein	Q91WT8	RNA-binding protein 47 OS=Mus musculus OX=10090 GN=Rbm47 PE=1 SV=1	0	FALSE	4.277	5	2	2	2	590	64	8.19	0.3	2	RNA metabolism OR transcription;other metabolic processes;other biological processes	nucleus;other cell component	nucleic acid binding activity;other molecular function	Pf00076	245945	ENSMUSG00000070780	Rbm47	mmu:245945; Q3UQC7; Q8BZE8; Q91WT8		mRNA processing; Tyrobp causal network in microglia	2	High	1
FALSE	High	Master Protein	Q8R081	Heterogeneous nuclear ribonucleoprotein L OS=Mus musculus OX=10090 GN=Hnrnpl PE=1 SV=2	0	FALSE	29.949	19	8	9	8	586	63.9	8.1	3.15	8	RNA metabolism OR transcription;other metabolic processes;other biological processes	cytosol;nucleus;other cell component	nucleic acid binding activity	Pf00076, Pf11835, Pf13893	15388	ENSMUSG00000015165	Hnrnpl	mmu:15388; O54789; Q499X2; Q8K0S7; Q8R081	mRNA Splicing - Major Pathway; Processing of Capped Intron-Containing Pre-mRNA	mRNA processing	3	High	1
FALSE	High	Master Protein	Q4VBD2	Transmembrane anterior posterior transformation protein 1 OS=Mus musculus OX=10090 GN=Tapt1 PE=1 SV=2	0	FALSE	11.485	8	4	4	4	564	63.9	8.22	1.41	4	cell organization and biogenesis;developmental processes;other biological processes	other membranes;cytosol;cytoskeleton;nucleus		Pf05346	231225	ENSMUSG00000046985	Tapt1	mmu:231225; Q4VBD2; Q8CDI4			0	High	1
FALSE	High	Master Protein	Q5EG47	5'-AMP-activated protein kinase catalytic subunit alpha-1 OS=Mus musculus OX=10090 GN=Prkaa1 PE=1 SV=2	0	FALSE	6.437	3	2	2	2	559	63.9	8.12	0.68	2	cell-cell signaling;cell organization and biogenesis;protein metabolism;other metabolic processes;stress response;transport;signal transduction;other biological processes	plasma membrane;other membranes;cytosol;nucleus;other cell component	kinase activity;other molecular function	Pf00069, Pf16579	105787	ENSMUSG00000050697	Prkaa1	mmu:105787; Q5EG47	Macroautophagy; Regulation of TP53 Activity through Phosphorylation; TP53 Regulates Metabolic Genes; Energy dependent regulation of mTOR by LKB1-AMPK	Focal adhesion: PI3K-Akt-mTOR signaling pathway; Insulin signaling; Leptin and adiponectin	7	High	1
FALSE	Medium	Master Protein	O70194	Eukaryotic translation initiation factor 3 subunit D OS=Mus musculus OX=10090 GN=Eif3d PE=1 SV=2	0.042	FALSE	1.398	2	1	1	1	548	63.9	6.05	0.11	1	cell organization and biogenesis;protein metabolism;other metabolic processes;other biological processes	translational apparatus;other cell component	nucleic acid binding activity	Pf05091	55944	ENSMUSG00000016554	Eif3d	mmu:55944; O70194; Q8BLH0; Q8BWW1	L13a-mediated translational silencing of Ceruloplasmin expression; Formation of a pool of free 40S subunits; GTP hydrolysis and joining of the 60S ribosomal subunit; Translation initiation complex formation; Formation of the ternary complex, and subsequently, the 43S complex; Ribosomal scanning and start codon recognition	Translation factors	7	High	1
FALSE	High	Master Protein	Q8VHG0	Dimethylaniline monooxygenase [N-oxide-forming] 4 OS=Mus musculus OX=10090 GN=Fmo4 PE=1 SV=3	0	FALSE	59.475	26	14	29	14	560	63.8	8.94	12.13	14	other metabolic processes;other biological processes	other membranes;ER/Golgi	other molecular function	Pf00743	226564	ENSMUSG00000026692	Fmo4	mmu:226564; Q8VHG0		Metapathway biotransformation	1	High	1
FALSE	High	Master Protein	Q80WJ7	Protein LYRIC OS=Mus musculus OX=10090 GN=Mtdh PE=1 SV=1	0	FALSE	21.819	12	5	6	5	579	63.8	9.33	2.37	5	RNA metabolism OR transcription;signal transduction;other biological processes	plasma membrane;other membranes;ER/Golgi;nucleus;other cell component	nucleic acid binding activity;other molecular function	Pf15686	67154	ENSMUSG00000022255	Mtdh	B2RSG8; mmu:67154; Q05CM0; Q3U9F8; Q3UAQ8; Q80WJ7; Q8BN67; Q8CBT9; Q8CDL0; Q8CGI7; Q9D052			0	High	1
FALSE	High	Master Protein	Q61712	DnaJ homolog subfamily C member 1 OS=Mus musculus OX=10090 GN=Dnajc1 PE=1 SV=1	0	FALSE	8.575	4	3	5	3	552	63.8	8.97	2.13	3	other biological processes	plasma membrane;other membranes;ER/Golgi;nucleus;other cell component	translation activity;nucleic acid binding activity;other molecular function	Pf00226, Pf00249	13418	ENSMUSG00000026740	Dnajc1	mmu:13418; Q61712			0	High	1
FALSE	Low	Master Protein	Q9JJS6	Beta,beta-carotene 15,15'-dioxygenase OS=Mus musculus OX=10090 GN=Bco1 PE=1 SV=2	0.053	FALSE	1.299	2	1	1	1	566	63.8	5.78	0.18	1	other metabolic processes	cytosol	other molecular function	Pf03055	63857	ENSMUSG00000031845	Bco1	mmu:63857; Q6K1L5; Q8C6N5; Q9ERN9; Q9JJS6	Retinoid metabolism and transport	Retinol metabolism	2	High	1
FALSE	High	Master Protein	P52019	Squalene monooxygenase OS=Mus musculus OX=10090 GN=Sqle PE=2 SV=1	0	FALSE	45.465	27	11	16	11	572	63.7	8.47	5.7	11	cell organization and biogenesis;other metabolic processes;other biological processes	other membranes;ER/Golgi;other cell component	other molecular function	Pf08491	20775	ENSMUSG00000022351	Sqle	mmu:20775; P52019	Cholesterol biosynthesis	Cholesterol biosynthesis; Cholesterol metabolism with Bloch and Kandutsch-Russell pathways	3	High	1
FALSE	High	Master Protein	Q8R0X7	Sphingosine-1-phosphate lyase 1 OS=Mus musculus OX=10090 GN=Sgpl1 PE=1 SV=1	0	FALSE	102.542	34	16	32	16	568	63.6	9.1	14.16	16	other metabolic processes;developmental processes;signal transduction;other biological processes	other membranes;ER/Golgi	other molecular function	Pf00282	20397	ENSMUSG00000020097	Sgpl1	mmu:20397; O54955; Q8C942; Q8R0X7	Sphingolipid de novo biosynthesis	Kennedy pathway; Sphingolipid metabolism overview; Sphingolipid metabolism (integrated pathway)	4	High	1
FALSE	High	Master Protein	Q9QXE0	2-hydroxyacyl-CoA lyase 1 OS=Mus musculus OX=10090 GN=Hacl1 PE=1 SV=2	0	FALSE	78.786	33	15	27	15	581	63.6	6.27	8.81	15	cell organization and biogenesis;other metabolic processes;transport	nucleus;other cytoplasmic organelle;other cell component	other molecular function	Pf00205, Pf02775, Pf02776	56794	ENSMUSG00000021884	Hacl1	mmu:56794; Q543K1; Q9DAV1; Q9QXE0	Peroxisomal protein import; Alpha-oxidation of phytanate		2	High	1
FALSE	High	Master Protein	Q9JHW4	Selenocysteine-specific elongation factor OS=Mus musculus OX=10090 GN=Eefsec PE=1 SV=2	0	FALSE	4.353	3	2	2	2	583	63.5	8.29	0.75	2	protein metabolism;other metabolic processes	cytosol;nucleus;other cell component	nucleic acid binding activity;other molecular function	Pf00009, Pf03144	65967	ENSMUSG00000033216	Eefsec	mmu:65967; Q6GTZ5; Q9JHW4		Selenium metabolism / selenoproteins	1	High	1
FALSE	High	Master Protein	Q63880	Carboxylesterase 3A OS=Mus musculus OX=10090 GN=Ces3a PE=1 SV=2	0	FALSE	33.822	20	9	11	9	571	63.3	6.14	3.89	9		ER/Golgi	other molecular function	Pf00135	382053	ENSMUSG00000069922	Ces3a	mmu:382053; Q3UEJ0; Q3UU08; Q63880; Q6P8Z0; Q6PG74; Q810S9	LDL clearance; Phase I - Functionalization of compounds		2	High	1
FALSE	Medium	Master Protein	Q8CI51	PDZ and LIM domain protein 5 OS=Mus musculus OX=10090 GN=Pdlim5 PE=1 SV=4	0.011	FALSE	2.133	2	1	1	1	591	63.3	8.25	0.17	1	cell organization and biogenesis;developmental processes;other biological processes	other membranes;cytosol;cytoskeleton;other cell component	cytoskeletal activity;other molecular function	Pf00412, Pf00595, Pf15936	56376	ENSMUSG00000028273	Pdlim5	mmu:56376; Q3UGD0; Q8CI51; Q9QYN0; Q9QYN1; Q9QYN2			0	High	1
FALSE	High	Master Protein	O08914	Fatty-acid amide hydrolase 1 OS=Mus musculus OX=10090 GN=Faah PE=1 SV=1	0	FALSE	141.503	52	20	43	20	579	63.2	7.87	17.87	20	other metabolic processes;other biological processes	other membranes;ER/Golgi	other molecular function	Pf01425	14073	ENSMUSG00000034171	Faah	mmu:14073; O08914; Q922S0; Q9DBF5	Arachidonic acid metabolism		1	High	1
FALSE	High	Master Protein	Q5U458	DnaJ homolog subfamily C member 11 OS=Mus musculus OX=10090 GN=Dnajc11 PE=1 SV=2	0	FALSE	34.685	24	10	11	10	559	63.2	8.32	4.05	10	cell organization and biogenesis	other membranes;mitochondrion;nucleus		Pf00226, Pf11875	230935	ENSMUSG00000039768	Dnajc11	A2A8C9; mmu:230935; Q5U458; Q8BP83; Q8C1Z4; Q8C6U5			0	High	1
FALSE	Medium	Master Protein	A0A3Q4EGK1	Predicted gene, 50092 OS=Mus musculus OX=10090 GN=Gm50092 PE=4 SV=1	0.033	FALSE	1.544	2	1	1	1	575	63.2	12.07	0.14	1						ENSMUSG00000117477	Gm50092	A0A3Q4EGK1			0	High	1
FALSE	Medium	Master Protein	Q9JJQ0	GPI mannosyltransferase 3 OS=Mus musculus OX=10090 GN=Pigb PE=2 SV=2	0.045	FALSE	1.369	2	1	1	1	542	63.1	9.23	0.13	1	protein metabolism;other metabolic processes	other membranes;ER/Golgi	other molecular function	Pf03901	55981	ENSMUSG00000079469	Pigb	mmu:55981; Q3U585; Q7TQ01; Q9JJQ0	Synthesis of glycosylphosphatidylinositol (GPI)		1	High	1
FALSE	High	Master Protein	Q9Z1Q2	Phosphatidylserine lipase ABHD16A OS=Mus musculus OX=10090 GN=Abhd16a PE=1 SV=3	0	FALSE	11.166	7	4	6	4	558	63	8.25	1.81	4	other metabolic processes	other membranes	other molecular function	Pf00561	193742	ENSMUSG00000007036	Abhd16a	mmu:193742; Q9Z1Q2			0	High	1
FALSE	High	Master Protein	Q8VCI0	Phospholipase B-like 1 OS=Mus musculus OX=10090 GN=Plbd1 PE=1 SV=1	0.004	FALSE	2.742	2	1	1	1	550	63	8.87	0.22	1	other metabolic processes	non-structural extracellular;other cytoplasmic organelle	other molecular function	Pf04916	66857		Plbd1	mmu:66857; Q3TA89; Q8VCI0; Q9D1S0	Acyl chain remodelling of PC; Acyl chain remodelling of PE; Hydrolysis of LPC; Acyl chain remodelling of PI		4	High	1
FALSE	High	Master Protein	Q8VCM8	Nicalin OS=Mus musculus OX=10090 GN=Ncln PE=1 SV=2	0	FALSE	70.338	28	14	25	14	563	62.9	6.49	14.9	14	cell organization and biogenesis;other biological processes	other membranes;cytosol;ER/Golgi;other cell component	translation activity	Pf04389	103425	ENSMUSG00000020238	Ncln	mmu:103425; Q8C7Y4; Q8VCM8; Q9CX81			0	High	1
FALSE	High	Master Protein	P97363	Serine palmitoyltransferase 2 OS=Mus musculus OX=10090 GN=Sptlc2 PE=1 SV=2	0	FALSE	41.526	23	11	15	11	560	62.9	8.18	5.31	11	other metabolic processes;other biological processes	other membranes;ER/Golgi	other molecular function	Pf00155	20773	ENSMUSG00000021036	Sptlc2	mmu:20773; P97356; P97363	Sphingolipid de novo biosynthesis		1	High	1
FALSE	High	Master Protein	Q3U4I7	Pyridine nucleotide-disulfide oxidoreductase domain-containing protein 2 OS=Mus musculus OX=10090 GN=Pyroxd2 PE=1 SV=3	0	FALSE	18.473	12	7	8	7	581	62.9	8.29	3.11	7	cell organization and biogenesis	mitochondrion	other molecular function	Pf01593	74580	ENSMUSG00000060224	Pyroxd2	E9QPD2; mmu:74580; Q3U4I7; Q8CAN2; Q9D630			0	High	1
FALSE	High	Master Protein	Q5IRJ6	Zinc transporter 9 OS=Mus musculus OX=10090 GN=Slc30a9 PE=1 SV=2	0	FALSE	32.998	17	9	10	9	567	62.8	8.69	4.99	9	RNA metabolism OR transcription;transport;other biological processes	other membranes;cytoskeleton;mitochondrion;ER/Golgi;nucleus;other cell component	transporter activity;other molecular function	Pf01545	109108	ENSMUSG00000029221	Slc30a9	mmu:109108; Q5IRJ6; Q66L46; Q7TNE9; Q8BGX8; Q8BUR1; Q8BZP2; Q8K2E0; Q8K376; Q8R0P1; Q9JK46			0	High	1
FALSE	High	Master Protein	Q3UV17	Keratin, type II cytoskeletal 2 oral OS=Mus musculus OX=10090 GN=Krt76 PE=1 SV=1	0	FALSE	9.008	5	3	5	1	594	62.8	8.43	3.31	3	other biological processes	cytoskeleton	bone, tooth or skin structural activity	Pf00038, Pf16208	77055	ENSMUSG00000075402	Krt76	mmu:77055; Q3UV17	Formation of the cornified envelope		2	High	1
FALSE	High	Master Protein	P34914	Bifunctional epoxide hydrolase 2 OS=Mus musculus OX=10090 GN=Ephx2 PE=1 SV=2	0	FALSE	121.816	58	22	54	22	554	62.5	6.19	16.4	22	other metabolic processes;stress response;other biological processes	cytosol;other cytoplasmic organelle	other molecular function	Pf00561, Pf00702	13850	ENSMUSG00000022040	Ephx2	mmu:13850; P34914; Q8CGV0	Peroxisomal protein import; Synthesis of epoxy (EET) and dihydroxyeicosatrienoic acids (DHET); Biosynthesis of maresins	Arachidonate epoxygenase / epoxide hydrolase; Metapathway biotransformation; Eicosanoid metabolism via cytochrome P450 monooxygenases	6	High	1
FALSE	High	Master Protein	Q8BHF7	CDP-diacylglycerol--glycerol-3-phosphate 3-phosphatidyltransferase, mitochondrial OS=Mus musculus OX=10090 GN=Pgs1 PE=1 SV=1	0	FALSE	18.893	13	6	11	6	553	62.5	8.9	2.39	6	other metabolic processes	other membranes;ER/Golgi	other molecular function		74451	ENSMUSG00000017715	Pgs1	mmu:74451; Q8BHF7; Q8QZT9; Q8R4R7		Eicosanoid lipid synthesis map	1	High	1
FALSE	High	Master Protein	P13647	SWISS-PROT:P13647 Tax_Id=9606 Gene_Symbol=KRT5 Keratin, type II cytoskeletal 5	0	TRUE	16.408	10	6	6	3	590	62.3	7.74	2.43	6	cell organization and biogenesis;other biological processes	cytosol;cytoskeleton;other cell component	bone, tooth or skin structural activity;cytoskeletal activity;other molecular function	Pf00038, Pf16208	3852	ENSG00000186081	KRT5	hsa:3852; P13647; Q6PI71; Q6UBJ0; Q8TA91	Formation of the cornified envelope; Type I hemidesmosome assembly		3	High	1
FALSE	Medium	Master Protein	Q61481	Dual specificity calcium/calmodulin-dependent 3',5'-cyclic nucleotide phosphodiesterase 1A OS=Mus musculus OX=10090 GN=Pde1a PE=1 SV=3	0.017	FALSE	1.829	4	1	2	1	545	62.3	5.91	0.1	1	other metabolic processes;signal transduction;other biological processes	cytoskeleton;nucleus;other cell component	other molecular function	Pf00233, Pf08499	18573	ENSMUSG00000059173	Pde1a	E9Q6V1; mmu:18573; O35388; Q5I7S8; Q61481; Q8BRR9; Q9JLL9	G alpha (s) signalling events; cGMP effects; Cam-PDE 1 activation	Purine metabolism; G protein signaling pathways	5	High	1
FALSE	High	Master Protein	Q8BK48	Pyrethroid hydrolase Ces2e OS=Mus musculus OX=10090 GN=Ces2e PE=1 SV=1	0	FALSE	4.336	5	2	2	2	559	62.3	6.16	0.39	2	other metabolic processes	ER/Golgi;other cell component	other molecular function	Pf00135	234673	ENSMUSG00000031886	Ces2e	mmu:234673; Q8BK48; Q8BM97; Q8VC02			0	High	1
FALSE	High	Master Protein	O08553	Dihydropyrimidinase-related protein 2 OS=Mus musculus OX=10090 GN=Dpysl2 PE=1 SV=2	0	FALSE	11.112	8	4	5	4	572	62.2	6.38	1.34	4	cell organization and biogenesis;transport;developmental processes;other biological processes	plasma membrane;other membranes;cytosol;cytoskeleton;other cell component	other molecular function	Pf01979	12934	ENSMUSG00000022048	Dpysl2	mmu:12934; O08553; Q6P5D0	Recycling pathway of L1; CRMPs in Sema3A signaling	Mechanisms associated with pluripotency	3	High	1
FALSE	High	Master Protein	D3Z5G7	Carboxylic ester hydrolase OS=Mus musculus OX=10090 GN=Ces1b PE=1 SV=1	0.005	FALSE	2.533	2	1	1	1	567	62.2	5.22	0.24	1	other metabolic processes;transport;other biological processes	ER/Golgi;other cell component	other molecular function	Pf00135	382044	ENSMUSG00000078964	Ces1b	D3Z5G7; mmu:382044			0	High	1
FALSE	High	Master Protein	P35527	SWISS-PROT:P35527 Tax_Id=9606 Gene_Symbol=KRT9 Keratin, type I cytoskeletal 9	0	TRUE	52.636	32	14	20	13	623	62.1	5.3	7.32	14											0	High	1
FALSE	High	Master Protein	B2RT89	Predicted gene, EG434674 OS=Mus musculus OX=10090 GN=Slc22a28 PE=2 SV=1	0	FALSE	9.84	5	3	6	3	552	62.1	8.24	2.34	3	transport	plasma membrane;other membranes	transporter activity	Pf00083	434674	ENSMUSG00000063590	Slc22a28	B2RT89; mmu:434674			0	High	1
FALSE	High	Master Protein	Q99JT1	Glutamyl-tRNA(Gln) amidotransferase subunit B, mitochondrial OS=Mus musculus OX=10090 GN=Gatb PE=1 SV=1	0	FALSE	11.521	7	4	4	4	557	62.1	8.54	1.85	4	protein metabolism;RNA metabolism OR transcription;other metabolic processes	mitochondrion;other cell component	other molecular function	Pf02637, Pf02934	229487	ENSMUSG00000028085	Gatb	mmu:229487; Q8BMU3; Q8BUY3; Q99JT1			0	High	1
FALSE	High	Master Protein	Q8BXA5	Lipid scramblase CLPTM1L OS=Mus musculus OX=10090 GN=Clptm1l PE=1 SV=1	0	FALSE	5.066	4	2	2	2	539	62.1	8.84	0.62	2	cell organization and biogenesis;transport;other biological processes	other membranes;ER/Golgi;other cell component	transporter activity	Pf05602	218335	ENSMUSG00000021610	Clptm1l	mmu:218335; Q3U176; Q8BXA5; Q8C053; Q8R0P2			0	High	1
FALSE	High	Master Protein	Q9DBL7	Bifunctional coenzyme A synthase OS=Mus musculus OX=10090 GN=Coasy PE=1 SV=2	0	FALSE	26.764	15	8	15	8	563	62	7.11	5.97	8	other metabolic processes	mitochondrion	kinase activity;other molecular function	Pf01121, Pf01467	71743	ENSMUSG00000001755	Coasy	A2BFA8; mmu:71743; Q3TVZ2; Q8K3Y4; Q9DBL7	Coenzyme A biosynthesis		1	High	1
FALSE	Medium	Master Protein	P06683	Complement component C9 OS=Mus musculus OX=10090 GN=C9 PE=1 SV=2	0.011	FALSE	2.148	2	1	1	1	548	62	5.78	0.25	1	cell organization and biogenesis;stress response;other biological processes	non-structural extracellular;plasma membrane;other membranes;other cell component		Pf00057, Pf00090, Pf01823	12279	ENSMUSG00000022149	C9	mmu:12279; P06683; Q91XA7	Regulation of Complement cascade; Terminal pathway of complement	Complement activation, classical pathway	3	High	1
FALSE	High	Master Protein	Q8CHT0	Delta-1-pyrroline-5-carboxylate dehydrogenase, mitochondrial OS=Mus musculus OX=10090 GN=Aldh4a1 PE=1 SV=3	0	FALSE	99.037	51	20	39	20	562	61.8	8.24	15.88	20	other metabolic processes	cytosol;mitochondrion	other molecular function	Pf00171	212647	ENSMUSG00000028737	Aldh4a1	B1AXW8; mmu:212647; Q7TND0; Q8BXM3; Q8CHT0; Q8R0N1; Q8R1S2	Glyoxylate metabolism and glycine degradation; Proline catabolism		2	High	1
FALSE	High	Master Protein	Q9DBK0	Acetyl-coenzyme A thioesterase OS=Mus musculus OX=10090 GN=Acot12 PE=1 SV=1	0	FALSE	28.925	17	8	14	8	556	61.7	7.18	7.58	8	other metabolic processes	cytosol;nucleus;other cell component	other molecular function	Pf01852, Pf03061	74156	ENSMUSG00000021620	Acot12	mmu:74156; Q544M5; Q8R108; Q9DBK0	Mitochondrial Fatty Acid Beta-Oxidation		1	High	1
FALSE	High	Master Protein	Q6PD26	GPI transamidase component PIG-S OS=Mus musculus OX=10090 GN=Pigs PE=1 SV=3	0	FALSE	12.545	12	4	4	4	555	61.7	6.93	0.7	4	protein metabolism;other metabolic processes	other membranes;ER/Golgi		Pf10510	276846	ENSMUSG00000041958	Pigs	mmu:276846; Q6PD26	Attachment of GPI anchor to uPAR		1	High	1
FALSE	Medium	Master Protein	Q9WV89	Syntaxin-binding protein 4 OS=Mus musculus OX=10090 GN=Stxbp4 PE=1 SV=1	0.044	FALSE	1.384	1	1	1	1	557	61.7	5.25	0.37	1	stress response;transport;signal transduction;other biological processes	other cell component	other molecular function	Pf00397, Pf00595	20913	ENSMUSG00000020546	Stxbp4	mmu:20913; Q5SUA6; Q5SUA8; Q5SUA9; Q8CFL1; Q9WV89		Insulin signaling	1	High	1
FALSE	High	Master Protein	B2RWH8	Flavin-containing monooxygenase OS=Mus musculus OX=10090 GN=Gm4846 PE=2 SV=1	0.004	FALSE	2.568	2	1	1	1	538	61.6	8.97	0.69	1	other metabolic processes	other membranes;ER/Golgi	other molecular function	Pf00743	226601	ENSMUSG00000086056	Gm4846	B2RWH8; mmu:226601			0	High	1
FALSE	High	Master Protein	O08966	Solute carrier family 22 member 1 OS=Mus musculus OX=10090 GN=Slc22a1 PE=1 SV=2	0	FALSE	10.984	8	4	6	4	556	61.5	6.67	1.85	4	transport;developmental processes	plasma membrane;other membranes;other cell component	transporter activity;other molecular function	Pf00083	20517	ENSMUSG00000023829	Slc22a1	mmu:20517; O08966; Q9R1Q4	Norepinephrine Neurotransmitter Release Cycle; Neurotransmitter clearance; Abacavir transmembrane transport; Na+/Cl- dependent neurotransmitter transporters; Organic cation transport; Ciprofloxacin ADME		6	High	1
FALSE	High	Master Protein	D3Z7X0	Acyl-Coenzyme A dehydrogenase family, member 12 OS=Mus musculus OX=10090 GN=Acad12 PE=1 SV=1	0	FALSE	80.165	37	23	42	8	555	61.4	9.36	20.44	23	other metabolic processes	other cell component	other molecular function	Pf00441, Pf02770, Pf02771	338350	ENSMUSG00000042647	Acad12	D3Z7X0; mmu:338350			0	High	1
FALSE	High	Master Protein	Q9EQP2	EH domain-containing protein 4 OS=Mus musculus OX=10090 GN=Ehd4 PE=1 SV=1	0	FALSE	41.981	20	10	19	5	541	61.4	6.76	8.05	10	cell organization and biogenesis;transport;other biological processes	plasma membrane;other membranes;ER/Golgi;other cytoplasmic organelle;other cell component	other molecular function	Pf00350, Pf12763, Pf16880, Pf18150	98878	ENSMUSG00000027293	Ehd4	mmu:98878; Q9EQP2			0	High	1
FALSE	High	Master Protein	O88447	Kinesin light chain 1 OS=Mus musculus OX=10090 GN=Klc1 PE=1 SV=3	0	FALSE	4.313	4	2	2	1	541	61.4	5.68	0.31	2	cell organization and biogenesis;transport;other biological processes	other membranes;cytosol;cytoskeleton;other cell component	cytoskeletal activity	Pf00515, Pf13374, Pf13424			Klc1	O88447	COPI-dependent Golgi-to-ER retrograde traffic; Kinesins; MHC class II antigen presentation; RHO GTPases activate KTN1		4	High	1
FALSE	High	Master Protein	P26443	Glutamate dehydrogenase 1, mitochondrial OS=Mus musculus OX=10090 GN=Glud1 PE=1 SV=1	0	FALSE	174.983	48	26	67	26	558	61.3	8	25.84	26	other metabolic processes;developmental processes;other biological processes	mitochondrion;ER/Golgi;other cell component	other molecular function	Pf00208, Pf02812	14661	ENSMUSG00000021794	Glud1	mmu:14661; P26443; Q8C273	Glutamate and glutamine metabolism; Transcriptional activation of mitochondrial biogenesis		2	High	1
FALSE	High	Master Protein	Q3ULD5	Methylcrotonoyl-CoA carboxylase beta chain, mitochondrial OS=Mus musculus OX=10090 GN=Mccc2 PE=1 SV=1	0	FALSE	117.733	48	21	40	21	563	61.3	8	15.36	21	other metabolic processes	mitochondrion;other cell component	other molecular function	Pf01039	78038	ENSMUSG00000021646	Mccc2	mmu:78038; Q3ULD5; Q3UPS6	Biotin transport and metabolism; Branched-chain amino acid catabolism		2	High	1
FALSE	High	Master Protein	O89023	Tripeptidyl-peptidase 1 OS=Mus musculus OX=10090 GN=Tpp1 PE=1 SV=2	0	FALSE	10.916	10	3	6	3	562	61.3	6.57	1.17	3	cell organization and biogenesis;protein metabolism;other metabolic processes;developmental processes;other biological processes	other membranes;ER/Golgi;other cytoplasmic organelle;other cell component	other molecular function	Pf09286	12751	ENSMUSG00000030894	Tpp1	mmu:12751; O89023; Q543Q8; Q9QUS7			0	High	1
FALSE	High	Master Protein	Q99N18	Cytochrome P450 CYP4F15 OS=Mus musculus OX=10090 GN=Cyp4f15 PE=1 SV=1	0	FALSE	50.257	29	16	23	8	534	61.2	6.95	8.3	16	other metabolic processes	plasma membrane;other membranes;other cell component	other molecular function	Pf00067	106648	ENSMUSG00000073424	Cyp4f15	Q99N18	Eicosanoids; Fatty acids; Synthesis of Leukotrienes (LT) and Eoxins (EX); Synthesis of (16-20)-hydroxyeicosatetraenoic acids (HETE)		4	High	1
FALSE	High	Master Protein	P70194	C-type lectin domain family 4 member F OS=Mus musculus OX=10090 GN=Clec4f PE=1 SV=1	0.002	FALSE	2.868	2	1	1	1	548	61.2	7.15	0.19	1	transport;other biological processes	plasma membrane;other membranes	other molecular function	Pf00059	51811		Clec4f	mmu:51811; P70194; Q8BLZ8			0	High	1
FALSE	High	Master Protein	Q8BWQ1	UDP-glucuronosyltransferase 2A3 OS=Mus musculus OX=10090 GN=Ugt2a3 PE=1 SV=1	0	FALSE	135.134	40	18	57	16	534	61.1	7.93	25.82	18	other metabolic processes	other membranes	other molecular function	Pf00201	72094	ENSMUSG00000035780	Ugt2a3	mmu:72094; Q8BWQ1; Q8R129; Q9D811		Glucuronidation; Metapathway biotransformation	2	High	1
FALSE	Medium	Master Protein	Q8BH64	EH domain-containing protein 2 OS=Mus musculus OX=10090 GN=Ehd2 PE=1 SV=1	0.047	FALSE	1.355	2	1	1	1	543	61.1	6.51	0.19	1	cell organization and biogenesis;transport;other biological processes	plasma membrane;other membranes;cytosol;cytoskeleton;other cytoplasmic organelle;other cell component	other molecular function	Pf00350, Pf12763, Pf16880, Pf18150	259300	ENSMUSG00000074364	Ehd2	mmu:259300; Q8BH64; Q8BL28	Factors involved in megakaryocyte development and platelet production	Insulin signaling	2	High	1
FALSE	High	Master Protein	Q3UEP4	UDP-glucuronosyltransferase OS=Mus musculus OX=10090 GN=Ugt2b36 PE=1 SV=1	0	FALSE	125.567	37	17	58	13	530	61	8.25	22.79	17	other metabolic processes	other membranes;other cell component	other molecular function	Pf00201	231396	ENSMUSG00000070704	Ugt2b36	mmu:231396; Q3UEP4	Glucuronidation; Aspirin ADME; Prednisone ADME; Paracetamol ADME		4	High	1
FALSE	High	Master Protein	Q99J27	Acetyl-coenzyme A transporter 1 OS=Mus musculus OX=10090 GN=Slc33a1 PE=1 SV=1	0	FALSE	26.253	12	6	9	6	550	61	8.16	4.25	6	transport	other membranes;ER/Golgi	transporter activity	Pf13000	11416	ENSMUSG00000027822	Slc33a1	mmu:11416; Q99J27; Q9WTN1	Transport of vitamins, nucleosides, and related molecules		1	High	1
FALSE	High	Master Protein	Q9WTW5	Solute carrier family 22 member 3 OS=Mus musculus OX=10090 GN=Slc22a3 PE=2 SV=1	0.008	FALSE	2.366	2	1	1	1	551	61	8.15	0.15	1	transport;other biological processes	plasma membrane;other membranes;mitochondrion;other cell component	transporter activity	Pf00083	20519	ENSMUSG00000023828	Slc22a3	mmu:20519; Q9R209; Q9WTW5	Abacavir transmembrane transport; Organic cation transport		2	High	1
FALSE	High	Master Protein	P63038	60 kDa heat shock protein, mitochondrial OS=Mus musculus OX=10090 GN=Hspd1 PE=1 SV=1	0	FALSE	293.974	70	35	86	35	573	60.9	6.18	39.05	35	cell cycle OR cell proliferation;cell organization and biogenesis;DNA metabolism;other metabolic processes;stress response;transport;developmental processes;signal transduction;other biological processes	non-structural extracellular;plasma membrane;other membranes;cytosol;cytoskeleton;mitochondrion;ER/Golgi;other cytoplasmic organelle;other cell component	nucleic acid binding activity;other molecular function	Pf00118	15510	ENSMUSG00000025980	Hspd1	mmu:15510; P19226; P19227; P63038; P97602; Q3KQP2; Q3UIP0; Q8C2C7; Q8VEF4	Mitochondrial protein import	SIDS susceptibility pathways	2	High	1
FALSE	High	Master Protein	Q91WH2	UDP glucuronosyltransferase 2 family, polypeptide B38 OS=Mus musculus OX=10090 GN=Ugt2b38 PE=2 SV=1	0	FALSE	89.832	30	15	65	1	530	60.9	8.25	29.74	15	other metabolic processes	other membranes;ER/Golgi;nucleus	other molecular function	Pf00201	100559	ENSMUSG00000061906	Ugt2b38	mmu:100559; Q91WH2	Glucuronidation; Aspirin ADME; Paracetamol ADME; Prednisone ADME		4	High	1
FALSE	High	Master Protein	Q9DBW0	Cytochrome P450 4V2 OS=Mus musculus OX=10090 GN=Cyp4v2 PE=1 SV=1	0	FALSE	114.725	47	23	62	22	525	60.9	8.47	31.65	23	other metabolic processes	other membranes;ER/Golgi	other molecular function	Pf00067	102294	ENSMUSG00000079057	Cyp4v2	mmu:102294; Q9DBW0	The canonical retinoid cycle in rods (twilight vision); Endogenous sterols	Metapathway biotransformation; Oxidation by cytochrome P450	4	High	1
FALSE	High	Master Protein	P17717	UDP-glucuronosyltransferase 2B17 OS=Mus musculus OX=10090 GN=Ugt2b17 PE=1 SV=1	0	FALSE	106.531	33	16	77	2	530	60.8	7.87	35.01	16	other metabolic processes	other membranes;ER/Golgi;nucleus	other molecular function	Pf00201			Ugt2b17	P17717	Paracetamol ADME; Aspirin ADME; Prednisone ADME; Glucuronidation		4	High	1
FALSE	High	Master Protein	Q9QXY6	EH domain-containing protein 3 OS=Mus musculus OX=10090 GN=Ehd3 PE=1 SV=2	0	FALSE	143.018	54	30	69	17	535	60.8	6.46	31	30	cell organization and biogenesis;other metabolic processes;transport;other biological processes	plasma membrane;other membranes;cytosol;other cytoplasmic organelle;other cell component	other molecular function	Pf00350, Pf12763, Pf16880, Pf18150	57440	ENSMUSG00000024065	Ehd3	mmu:57440; Q8K590; Q9QXY6	Factors involved in megakaryocyte development and platelet production		1	High	1
FALSE	High	Master Protein	Q8K154	UDP-glucuronosyltransferase OS=Mus musculus OX=10090 GN=Ugt2b34 PE=1 SV=1	0	FALSE	81.583	26	14	34	13	532	60.8	7.88	15.59	14	other metabolic processes	other membranes	other molecular function	Pf00201	100727	ENSMUSG00000029260	Ugt2b34	mmu:100727; Q8K154	Aspirin ADME; Prednisone ADME; Glucuronidation; Paracetamol ADME	Glucuronidation	5	High	1
FALSE	High	Master Protein	Q3TEA8	Heterochromatin protein 1-binding protein 3 OS=Mus musculus OX=10090 GN=Hp1bp3 PE=1 SV=1	0	FALSE	34.235	18	10	16	10	554	60.8	9.7	7.06	10	cell organization and biogenesis;stress response;other biological processes	nucleus;other cell component	nucleic acid binding activity;other molecular function	Pf00538	15441	ENSMUSG00000028759	Hp1bp3	A2AM64; A2AM68; mmu:15441; Q3TEA8; Q3TM38; Q3TU07; Q61688; Q8BT17; Q8C6H2; Q8C911; Q8VE06; Q99KR0; Q9DBI1			0	High	1
FALSE	High	Master Protein	Q9DBG1	Sterol 26-hydroxylase, mitochondrial OS=Mus musculus OX=10090 GN=Cyp27a1 PE=1 SV=1	0	FALSE	254.787	53	26	119	26	533	60.7	9.14	48.11	26	other metabolic processes	mitochondrion	other molecular function	Pf00067	104086	ENSMUSG00000026170	Cyp27a1	mmu:104086; Q9DBG1	Synthesis of bile acids and bile salts via 7alpha-hydroxycholesterol; Synthesis of bile acids and bile salts via 24-hydroxycholesterol; Synthesis of bile acids and bile salts via 27-hydroxycholesterol; Endogenous sterols	Metapathway biotransformation; Oxidation by cytochrome P450; PPAR signaling pathway; Cholesterol metabolism with Bloch and Kandutsch-Russell pathways	8	High	1
FALSE	High	Master Protein	Q9EP89	Serine beta-lactamase-like protein LACTB, mitochondrial OS=Mus musculus OX=10090 GN=Lactb PE=1 SV=1	0	FALSE	71.312	35	16	28	16	551	60.7	8.9	11.2	16	protein metabolism;other metabolic processes;other biological processes	cytosol	other molecular function	Pf00144	80907	ENSMUSG00000032370	Lactb	mmu:80907; Q9EP89			0	High	1
FALSE	High	Master Protein	P14685	26S proteasome non-ATPase regulatory subunit 3 OS=Mus musculus OX=10090 GN=Psmd3 PE=1 SV=3	0	FALSE	56.639	30	15	22	15	530	60.7	8.44	8.95	15	protein metabolism;other metabolic processes;other biological processes	other cell component	enzyme regulator activity	Pf01399, Pf08375	22123	ENSMUSG00000017221	Psmd3	mmu:22123; P14685; Q3TP95; Q99LL7	Separation of Sister Chromatids; The role of GTSE1 in G2/M progression after G2 checkpoint; Neutrophil degranulation; Downstream TCR signaling; FCERI mediated NF-kB activation; Neddylation; Asymmetric localization of PCP proteins; Degradation of AXIN; Hedgehog 'on' state; Ub-specific processing proteases; Regulation of RUNX3 expression and activity; Antigen processing: Ubiquitination & Proteasome…	Proteasome degradation	50	High	1
FALSE	High	Master Protein	Q8R086	Sulfite oxidase, mitochondrial OS=Mus musculus OX=10090 GN=Suox PE=1 SV=2	0	FALSE	60.211	40	14	21	14	546	60.7	6.54	6.07	14	other metabolic processes;other biological processes	cytosol;mitochondrion	other molecular function	Pf00173, Pf00174, Pf03404	211389	ENSMUSG00000049858	Suox	mmu:211389; Q3U3S5; Q3UEP6; Q8R086	Sulfide oxidation to sulfate		1	High	1
FALSE	High	Master Protein	Q9WVK4	EH domain-containing protein 1 OS=Mus musculus OX=10090 GN=Ehd1 PE=1 SV=1	0	FALSE	51.915	21	12	26	1	534	60.6	6.83	12.54	12	cell organization and biogenesis;transport;developmental processes;other biological processes	plasma membrane;other membranes;other cytoplasmic organelle;other cell component	other molecular function	Pf00350, Pf12763, Pf16880, Pf18150	13660	ENSMUSG00000024772	Ehd1	mmu:13660; Q9WVK4	Factors involved in megakaryocyte development and platelet production	Insulin signaling	2	High	1
FALSE	High	Master Protein	P80318	T-complex protein 1 subunit gamma OS=Mus musculus OX=10090 GN=Cct3 PE=1 SV=1	0	FALSE	29.575	21	9	12	9	545	60.6	6.7	4.28	9	cell organization and biogenesis;transport;other biological processes	cytosol;cytoskeleton;other cell component	other molecular function	Pf00118	12462	ENSMUSG00000001416	Cct3	mmu:12462; P80318	Cooperation of PDCL (PhLP1) and TRiC/CCT in G-protein beta folding; Association of TriC/CCT with target proteins during biosynthesis		2	High	1
FALSE	High	Master Protein	O88908	Sterol O-acyltransferase 2 OS=Mus musculus OX=10090 GN=Soat2 PE=1 SV=2	0	FALSE	8.105	7	4	5	4	525	60.6	8.81	1.91	4	cell organization and biogenesis;other metabolic processes;transport;other biological processes	other membranes;ER/Golgi;other cell component	other molecular function	Pf03062	223920	ENSMUSG00000023045	Soat2	mmu:223920; O88908; Q8R0Y9	LDL clearance	Cholesterol metabolism with Bloch and Kandutsch-Russell pathways	2	High	1
FALSE	High	Master Protein	K9J7B2	UDP-glucuronosyltransferase OS=Mus musculus OX=10090 GN=Ugt1a6b PE=1 SV=1	0	FALSE	135.418	37	17	67	5	531	60.5	8.69	30.24	17	other metabolic processes;other biological processes	other membranes;ER/Golgi;other cell component	other molecular function	Pf00201	394435	ENSMUSG00000090145	Ugt1a6b	K9J7B2; mmu:394435			0	High	1
FALSE	High	Master Protein	Q91YH5	Atlastin-3 OS=Mus musculus OX=10090 GN=Atl3 PE=1 SV=1	0	FALSE	63.072	34	13	24	13	541	60.5	6.1	9.35	13	cell organization and biogenesis;stress response;other biological processes	other membranes;ER/Golgi;other cell component	other molecular function	Pf02263, Pf02841	109168	ENSMUSG00000024759	Atl3	mmu:109168; Q3UGW3; Q8C0L7; Q8C174; Q91YH5; Q99LZ9			0	High	1
FALSE	High	Master Protein	Q9CX98	Cytochrome P450 2U1 OS=Mus musculus OX=10090 GN=Cyp2u1 PE=2 SV=2	0	FALSE	19.132	14	7	9	7	530	60.5	8.27	3.08	7	other metabolic processes	other membranes;mitochondrion;ER/Golgi;other cell component	other molecular function	Pf00067	71519	ENSMUSG00000027983	Cyp2u1	mmu:71519; Q8BIM3; Q9CX98	Synthesis of (16-20)-hydroxyeicosatetraenoic acids (HETE); Miscellaneous substrates	Metapathway biotransformation; Oxidation by cytochrome P450	4	High	1
FALSE	High	Master Protein	Q8C0Z1	Protein FAM234A OS=Mus musculus OX=10090 GN=Fam234a PE=1 SV=1	0	FALSE	15.187	10	5	6	5	555	60.5	5.68	1.72	5		other membranes;other cell component			106581	ENSMUSG00000024187	Fam234a	mmu:106581; Q3TZ74; Q8C0Z1			0	High	1
FALSE	Low	Master Protein	D0QMC3	Myeloid cell nuclear differentiation antigen-like protein OS=Mus musculus OX=10090 GN=Mndal PE=1 SV=1	0.054	FALSE	1.286	2	1	1	1	538	60.5	9.28	0.33	1	cell organization and biogenesis;protein metabolism;other metabolic processes;stress response;signal transduction;other biological processes	cytosol;nucleus	nucleic acid binding activity;other molecular function	Pf02758, Pf02760	100040462	ENSMUSG00000090272	Mndal	D0QMC3; D0QMC4; mmu:100040462	Neutrophil degranulation		1	High	1
FALSE	High	Master Protein	Q64435	UDP-glucuronosyltransferase 1-6 OS=Mus musculus OX=10090 GN=Ugt1a6 PE=1 SV=1	0	FALSE	144.585	38	17	65	5	531	60.4	8.62	27.26	17	other metabolic processes;other biological processes	other membranes;ER/Golgi;other cell component	other molecular function	Pf00201	94284	ENSMUSG00000054545; ENSMUSG00000090124	Ugt1a6	mmu:94284; P70692; Q62580; Q64435; Q6XL47	Glucuronidation; Aspirin ADME; Paracetamol ADME	Metapathway biotransformation; Estrogen metabolism	5	High	1
FALSE	High	Master Protein	Q8BJL9	UDP-glucuronosyltransferase OS=Mus musculus OX=10090 GN=Ugt2b35 PE=1 SV=1	0	FALSE	49.94	22	11	30	10	529	60.4	8.1	13.6	11	other metabolic processes	other membranes;other cell component	other molecular function	Pf00201	243085	ENSMUSG00000035811	Ugt2b35	mmu:243085; Q8BJL9	Glucuronidation; Aspirin ADME; Paracetamol ADME; Prednisone ADME		4	High	1
FALSE	High	Master Protein	P11983	T-complex protein 1 subunit alpha OS=Mus musculus OX=10090 GN=Tcp1 PE=1 SV=3	0	FALSE	32.038	16	8	11	8	556	60.4	6.16	3.4	8	transport;other biological processes	cytosol;cytoskeleton;ER/Golgi;other cell component	other molecular function	Pf00118	21454	ENSMUSG00000068039	Tcp1	mmu:21454; P11983; P11984; Q3TJ96; Q3TKU1; Q3U5T8; Q3U7I8; Q3UAA8; Q3UB80; Q3UE48	Cooperation of PDCL (PhLP1) and TRiC/CCT in G-protein beta folding; Association of TriC/CCT with target proteins during biosynthesis		2	High	1
FALSE	High	Master Protein	P36423	Thromboxane-A synthase OS=Mus musculus OX=10090 GN=Tbxas1 PE=1 SV=2	0	FALSE	18.498	13	6	7	6	533	60.4	7.15	1.89	6	other metabolic processes;other biological processes	other membranes;cytosol;ER/Golgi	other molecular function	Pf00067	21391	ENSMUSG00000029925	Tbxas1	mmu:21391; P36423; P97505	Eicosanoids; Synthesis of Prostaglandins (PG) and Thromboxanes (TX)	Selenium micronutrient network; Eicosanoid synthesis; Prostaglandin synthesis and regulation; Eicosanoid metabolism via cyclooxygenases (COX)	6	High	1
FALSE	High	Master Protein	Q8R1S9	Sodium-coupled neutral amino acid transporter 4 OS=Mus musculus OX=10090 GN=Slc38a4 PE=1 SV=1	0	FALSE	4.294	3	2	4	2	547	60.4	6.47	1.84	2	transport	plasma membrane;other membranes	transporter activity	Pf01490	69354	ENSMUSG00000022464	Slc38a4	mmu:69354; Q3TEZ9; Q3TJ89; Q3TPL5; Q8R1S9; Q8VIE7	Amino acid transport across the plasma membrane		1	High	1
FALSE	High	Master Protein	P28652	Calcium/calmodulin-dependent protein kinase type II subunit beta OS=Mus musculus OX=10090 GN=Camk2b PE=1 SV=2	0	FALSE	6.031	6	2	2	2	542	60.4	7.28	0.38	2	cell cycle OR cell proliferation;cell organization and biogenesis;protein metabolism;other metabolic processes;transport;developmental processes;signal transduction;other biological processes	other membranes;cytosol;cytoskeleton;ER/Golgi;other cell component	cytoskeletal activity;kinase activity;other molecular function	Pf00069, Pf08332	12323	ENSMUSG00000057897	Camk2b	mmu:12323; P28652; Q5SVH9	HSF1-dependent transactivation; Ion homeostasis; Ion transport by P-type ATPases; Trafficking of AMPA receptors; RAF activation; Interferon gamma signaling; Unblocking of NMDA receptors, glutamate binding and activation	Serotonin and anxiety; Primary focal segmental glomerulosclerosis (FSGS); Myometrial relaxation and contraction pathways; Wnt signaling pathway; Calcium regulation in cardiac cells	13	High	1
FALSE	High	Master Protein	Q6DFW4	Nucleolar protein 58 OS=Mus musculus OX=10090 GN=Nop58 PE=1 SV=1	0	FALSE	51.189	33	13	16	13	536	60.3	8.34	6.09	13	other biological processes	cytosol;nucleus;other cell component	nucleic acid binding activity;other molecular function	Pf01798, Pf08156	55989	ENSMUSG00000026020	Nop58	mmu:55989; O70396; Q3UYX9; Q3UZA3; Q6DFW4; Q8C8Y7	Major pathway of rRNA processing in the nucleolus and cytosol; SUMOylation of RNA binding proteins		2	High	1
FALSE	High	Master Protein	Q8BYI6	Lysophosphatidylcholine acyltransferase 2 OS=Mus musculus OX=10090 GN=Lpcat2 PE=1 SV=1	0	FALSE	6.473	4	2	3	2	544	60.2	5.83	1.14	2	cell organization and biogenesis;other metabolic processes	plasma membrane;other membranes;ER/Golgi;other cell component	other molecular function	Pf01553, Pf13499	270084	ENSMUSG00000033192	Lpcat2	A3KBM0; A9Q1G2; A9Q1G3; mmu:270084; Q8BYI6	Acyl chain remodelling of PC		1	High	1
FALSE	High	Master Protein	Q8R084	UDP-glucuronosyltransferase OS=Mus musculus OX=10090 GN=Ugt2b1 PE=1 SV=1	0	FALSE	140.278	47	19	61	17	529	60.1	8.37	25.41	19	protein metabolism;other metabolic processes;other biological processes	other membranes;ER/Golgi;nucleus;other cell component	other molecular function	Pf00201	71773	ENSMUSG00000035836	Ugt2b1	mmu:71773; Q8R084	Glucuronidation; Aspirin ADME; Prednisone ADME; Paracetamol ADME	Glucuronidation	5	High	1
FALSE	High	Master Protein	Q99NF1	Carotenoid-cleaving dioxygenase, mitochondrial OS=Mus musculus OX=10090 GN=Bco2 PE=1 SV=1	0	FALSE	65.992	36	15	29	15	532	60.1	6.54	11.24	15	other metabolic processes;other biological processes	mitochondrion	other molecular function	Pf03055	170752	ENSMUSG00000032066	Bco2	mmu:170752; Q99NF1	Retinoid metabolism and transport		1	High	1
FALSE	High	Master Protein	Q8VCH6	Delta(24)-sterol reductase OS=Mus musculus OX=10090 GN=Dhcr24 PE=1 SV=1	0	FALSE	35.109	17	9	12	9	516	60.1	8.16	5.6	9	cell organization and biogenesis;protein metabolism;other metabolic processes;stress response;developmental processes;signal transduction;other biological processes	other membranes;cytosol;cytoskeleton;ER/Golgi;nucleus;other cell component	other molecular function	Pf01565	74754	ENSMUSG00000034926	Dhcr24	mmu:74754; Q6ZQK9; Q8VCH6; Q91ZD0; Q9CU63	Cholesterol biosynthesis via desmosterol; Cholesterol biosynthesis via lathosterol	Cholesterol metabolism with Bloch and Kandutsch-Russell pathways; Tryptophan metabolism	5	High	1
FALSE	High	Master Protein	P97872	Flavin-containing monooxygenase 5 OS=Mus musculus OX=10090 GN=Fmo5 PE=1 SV=4	0	FALSE	284.985	55	33	212	33	533	60	8.73	99.85	33	other metabolic processes;other biological processes	other membranes;cytosol;ER/Golgi	other molecular function	Pf00743	14263	ENSMUSG00000028088	Fmo5	mmu:14263; P97872; Q8R1W6		Metapathway biotransformation	1	High	1
FALSE	High	Master Protein	Q63886	UDP-glucuronosyltransferase 1A1 OS=Mus musculus OX=10090 GN=Ugt1a1 PE=1 SV=2	0	FALSE	149.736	42	19	82	13	535	60	8.62	34.63	19	other metabolic processes;stress response;developmental processes;other biological processes	plasma membrane;other membranes;ER/Golgi;other cell component	enzyme regulator activity;other molecular function	Pf00201	394436	ENSMUSG00000089960	Ugt1a1	mmu:394436; Q561M6; Q63886; Q6XL50	Aspirin ADME; Glucuronidation; Heme degradation; Paracetamol ADME	Glucuronidation; Metapathway biotransformation; Estrogen metabolism; Oxidative stress response	8	High	1
FALSE	High	Master Protein	Q62452	UDP-glucuronosyltransferase 1A9 OS=Mus musculus OX=10090 GN=Ugt1a9 PE=1 SV=3	0	FALSE	72.794	27	14	41	8	528	60	8.35	21.84	14	other metabolic processes;developmental processes	other membranes;ER/Golgi	enzyme regulator activity;other molecular function	Pf00201	394434	ENSMUSG00000090175	Ugt1a9	A6H6W3; E9QN27; mmu:394434; Q62452; Q6XL44	Glucuronidation; Aspirin ADME; Paracetamol ADME	Metapathway biotransformation; Estrogen metabolism	5	High	1
FALSE	High	Master Protein	B2RT14	UDP-glucuronosyltransferase OS=Mus musculus OX=10090 GN=Ugt1a5 PE=1 SV=1	0	FALSE	60.817	22	10	33	4	529	60	8.09	16.11	10	other metabolic processes	other membranes;ER/Golgi	other molecular function	Pf00201	394433	ENSMUSG00000089943	Ugt1a5	B2RT14; mmu:394433	Glucuronidation; Heme degradation; Aspirin ADME; Atorvastatin ADME; Prednisone ADME	Glucuronidation; Metapathway biotransformation	7	High	1
FALSE	High	Master Protein	P50285	Dimethylaniline monooxygenase [N-oxide-forming] 1 OS=Mus musculus OX=10090 GN=Fmo1 PE=1 SV=1	0	FALSE	55.47	31	15	19	15	532	59.9	8.47	7.93	15	other metabolic processes;stress response;other biological processes	other membranes;ER/Golgi;other cell component	other molecular function	Pf00743	14261	ENSMUSG00000040181	Fmo1	mmu:14261; P50285	Degradation of cysteine and homocysteine; FMO oxidises nucleophiles	Metapathway biotransformation	3	High	1
FALSE	High	Master Protein	Q8C635	Glycerol kinase OS=Mus musculus OX=10090 GN=Gykl1 PE=1 SV=1	0.007	FALSE	2.421	2	1	1	1	549	59.9	5.27	0.13	1	other metabolic processes	other membranes;mitochondrion	kinase activity;other molecular function	Pf00370, Pf02782	14625	ENSMUSG00000053624	Gykl1	mmu:14625; Q8C635	Triglyceride biosynthesis		1	High	1
FALSE	High	Master Protein	P24270	Catalase OS=Mus musculus OX=10090 GN=Cat PE=1 SV=4	0	FALSE	178.093	64	26	56	26	527	59.8	7.88	25.19	26	protein metabolism;other metabolic processes;stress response;developmental processes;other biological processes	non-structural extracellular;plasma membrane;other membranes;cytosol;mitochondrion;ER/Golgi;other cytoplasmic organelle;other cell component	other molecular function	Pf00199, Pf06628	12359	ENSMUSG00000027187	Cat	mmu:12359; P24270; Q3TXQ6	Neutrophil degranulation; Peroxisomal protein import; Detoxification of Reactive Oxygen Species	Selenium micronutrient network; Folic acid network; Oxidative stress response; Tryptophan metabolism	7	High	1
FALSE	High	Master Protein	Q99N19	Cytochrome P450 CYP4F13 OS=Mus musculus OX=10090 GN=Cyp4f13 PE=1 SV=1	0	FALSE	61.282	33	15	27	11	523	59.8	7.69	10.35	15	other metabolic processes	other membranes	other molecular function	Pf00067	170716	ENSMUSG00000024055	Cyp4f13	mmu:170716; Q99N19			0	High	1
FALSE	High	Master Protein	Q9EP75	Leukotriene-B4 omega-hydroxylase 3 OS=Mus musculus OX=10090 GN=Cyp4f14 PE=1 SV=1	0	FALSE	36.795	21	12	19	4	524	59.8	6.87	8.93	12	other metabolic processes	plasma membrane;other membranes;ER/Golgi;other cell component	other molecular function	Pf00067	64385	ENSMUSG00000024292	Cyp4f14	mmu:64385; Q52L93; Q9EP75	Eicosanoids; Synthesis of Leukotrienes (LT) and Eoxins (EX)	Eicosanoid metabolism via cyclooxygenases (COX); Eicosanoid metabolism via cytochrome P450 monooxygenases; Tryptophan metabolism	5	High	1
FALSE	Medium	Master Protein	Q9CWP6	Motile sperm domain-containing protein 2 OS=Mus musculus OX=10090 GN=Mospd2 PE=1 SV=2	0.014	FALSE	1.914	2	1	1	1	518	59.8	5.67	0.16	1	other biological processes	plasma membrane;other membranes;ER/Golgi;other cell component		Pf00635, Pf00650	76763	ENSMUSG00000061778	Mospd2	mmu:76763; Q8BYF8; Q8BZB6; Q8C0G1; Q8R0T7; Q9CWP6	Neutrophil degranulation; RHOD GTPase cycle		2	High	1
FALSE	High	Master Protein	Q03265	ATP synthase subunit alpha, mitochondrial OS=Mus musculus OX=10090 GN=Atp5f1a PE=1 SV=1	0	FALSE	440.026	66	42	445	42	553	59.7	9.19	200.41	42	other metabolic processes;transport;other biological processes	plasma membrane;other membranes;mitochondrion;nucleus;other cell component	signal transduction activity or receptor binding;transporter activity;other molecular function	Pf00006, Pf00306, Pf02874	11946	ENSMUSG00000025428	Atp5f1a	mmu:11946; Q03265; Q3TFN0; Q3THN8; Q3TPR0; Q3TPV3; Q3TZU3; Q3UIR7; Q543Y6	Formation of ATP by chemiosmotic coupling; Cristae formation	Oxidative phosphorylation; Electron transport chain	4	High	1
FALSE	High	Master Protein	Q3UP75	UDP-glucuronosyltransferase 3A1 OS=Mus musculus OX=10090 GN=Ugt3a1 PE=1 SV=1	0	FALSE	86.984	33	14	24	10	523	59.7	7.34	9.28	14	other biological processes	other membranes;ER/Golgi	other molecular function	Pf00201	105887	ENSMUSG00000072664	Ugt3a1	mmu:105887; Q3UP75; Q8R0Y5	Glucuronidation; Aspirin ADME		2	High	1
FALSE	High	Master Protein	Q9D0L4	AarF domain-containing protein kinase 1 OS=Mus musculus OX=10090 GN=Adck1 PE=1 SV=1	0	FALSE	56.847	39	15	18	15	525	59.7	8.05	6.02	15	cell organization and biogenesis;protein metabolism;other metabolic processes;other biological processes	non-structural extracellular;other membranes;mitochondrion	kinase activity;other molecular function	Pf03109	72113	ENSMUSG00000021044	Adck1	mmu:72113; Q3UKJ2; Q9D0L4			0	High	1
FALSE	High	Master Protein	Q3TFD2	Lysophosphatidylcholine acyltransferase 1 OS=Mus musculus OX=10090 GN=Lpcat1 PE=1 SV=1	0	FALSE	10.184	10	4	4	4	534	59.7	6.34	0.79	4	protein metabolism;other metabolic processes;developmental processes;other biological processes	plasma membrane;other membranes;ER/Golgi;other cell component	other molecular function	Pf01553, Pf13833	210992	ENSMUSG00000021608	Lpcat1	mmu:210992; Q3TAX4; Q3TFD2; Q6NXZ6; Q8BG23; Q8BUX7; Q99JU6	Neutrophil degranulation; Synthesis of PA; Synthesis of PC; Acyl chain remodelling of PC; Acyl chain remodelling of PG		5	High	1
FALSE	High	Master Protein	Q8VC30	Triokinase/FMN cyclase OS=Mus musculus OX=10090 GN=Tkfc PE=1 SV=1	0	FALSE	4.45	4	2	3	2	578	59.7	6.92	0.28	2	other metabolic processes;other biological processes	cytosol	kinase activity;other molecular function	Pf02733, Pf02734	225913	ENSMUSG00000034371	Tkfc	mmu:225913; Q8VC30	Fructose catabolism		1	High	1
FALSE	High	Master Protein	Q8JZZ0	UDP-glucuronosyltransferase 3A2 OS=Mus musculus OX=10090 GN=Ugt3a2 PE=1 SV=2	0	FALSE	65.192	31	13	18	9	523	59.6	7.53	8.42	13	other biological processes	other membranes;ER/Golgi	other molecular function	Pf00201	223337	ENSMUSG00000049152	Ugt3a2	A1A4B4; mmu:223337; Q3UP49; Q8JZZ0; Q8VC11	Glucuronidation; Aspirin ADME		2	High	1
FALSE	High	Master Protein	Q64133	Amine oxidase [flavin-containing] A OS=Mus musculus OX=10090 GN=Maoa PE=1 SV=3	0	FALSE	29.357	15	8	13	8	526	59.6	7.81	4.62	8	other metabolic processes;other biological processes	other membranes;cytosol;mitochondrion	other molecular function	Pf01593	17161	ENSMUSG00000025037	Maoa	B1AX52; mmu:17161; Q64133; Q8K0Z8	Enzymatic degradation of dopamine by COMT; Norepinephrine Neurotransmitter Release Cycle; Enzymatic degradation of Dopamine by monoamine oxidase; Metabolism of serotonin; Biogenic amines are oxidatively deaminated to aldehydes by MAOA and MAOB	SIDS susceptibility pathways; Oxidative stress response; Biogenic amine synthesis	9	High	1
FALSE	High	Master Protein	P80316	T-complex protein 1 subunit epsilon OS=Mus musculus OX=10090 GN=Cct5 PE=1 SV=1	0	FALSE	3.781	6	2	2	2	541	59.6	6.02	0.17	2	transport;other biological processes	cytosol;cytoskeleton;other cell component	cytoskeletal activity;nucleic acid binding activity;other molecular function	Pf00118	12465	ENSMUSG00000022234	Cct5	mmu:12465; P80316; Q3TIE0; Q3U530; Q3UCU4; Q3UJK9; Q3UWA9; Q542K3; Q6ZQJ1	Cooperation of PDCL (PhLP1) and TRiC/CCT in G-protein beta folding; Association of TriC/CCT with target proteins during biosynthesis		2	High	1
FALSE	Low	Master Protein	P80313	T-complex protein 1 subunit eta OS=Mus musculus OX=10090 GN=Cct7 PE=1 SV=1	0.059	FALSE	1.239	1	1	1	1	544	59.6	7.84	0.22	1	transport;other biological processes	cytosol;cytoskeleton;other cell component	other molecular function	Pf00118	12468	ENSMUSG00000030007	Cct7	mmu:12468; P80313	Cooperation of PDCL (PhLP1) and TRiC/CCT in G-protein beta folding; RHOBTB1 GTPase cycle; RHOBTB2 GTPase cycle; Association of TriC/CCT with target proteins during biosynthesis		4	High	1
FALSE	High	Master Protein	P13645	SWISS-PROT:P13645 Tax_Id=9606 Gene_Symbol=KRT10 Keratin, type I cytoskeletal 10	0	TRUE	63.666	30	15	22	12	593	59.5	5.21	9.7	15											0	High	1
FALSE	High	Master Protein	P42932	T-complex protein 1 subunit theta OS=Mus musculus OX=10090 GN=Cct8 PE=1 SV=3	0	FALSE	8.393	9	4	4	4	548	59.5	5.62	0.81	4	cell organization and biogenesis;transport;other biological processes	cytosol;cytoskeleton;nucleus;other cell component	other molecular function	Pf00118	12469	ENSMUSG00000025613	Cct8	mmu:12469; P42932	Neutrophil degranulation; Cooperation of PDCL (PhLP1) and TRiC/CCT in G-protein beta folding; Association of TriC/CCT with target proteins during biosynthesis		3	High	1
FALSE	High	Master Protein	Q9CWT6	Probable ATP-dependent RNA helicase DDX28 OS=Mus musculus OX=10090 GN=Ddx28 PE=2 SV=2	0	FALSE	10.018	6	3	4	3	540	59.5	10.04	1.85	3	cell organization and biogenesis	cytosol;mitochondrion;nucleus;other cell component	nucleic acid binding activity;other molecular function	Pf00270, Pf00271	71986	ENSMUSG00000045538	Ddx28	mmu:71986; Q0VBM0; Q3TQM0; Q9CWT6			0	High	1
FALSE	High	Master Protein	Q8VH51	RNA-binding protein 39 OS=Mus musculus OX=10090 GN=Rbm39 PE=1 SV=2	0	FALSE	4.705	5	2	4	2	530	59.4	10.1	0.7	2	RNA metabolism OR transcription;other metabolic processes;other biological processes	cytoskeleton;nucleus;other cell component	nucleic acid binding activity;other molecular function	Pf00076, Pf15519	170791	ENSMUSG00000027620	Rbm39	mmu:170791; Q5RJI0; Q8VH51; Q99KV0	mRNA Splicing - Major Pathway; RAC1 GTPase cycle; RAC2 GTPase cycle; RAC3 GTPase cycle; RND3 GTPase cycle; RHOG GTPase cycle; RND2 GTPase cycle; RND1 GTPase cycle; Initiation of Nuclear Envelope (NE) Reformation; Depolymerization of the Nuclear Lamina; RHOD GTPase cycle	mRNA processing	13	High	1
FALSE	High	Master Protein	P17225	Polypyrimidine tract-binding protein 1 OS=Mus musculus OX=10090 GN=Ptbp1 PE=1 SV=3	0	FALSE	23.728	14	5	5	4	555	59.3	9.16	1.41	5	DNA metabolism;RNA metabolism OR transcription;other metabolic processes;developmental processes;other biological processes	nucleus;other cell component	nucleic acid binding activity;other molecular function	Pf00076, Pf11835, Pf13893	19205	ENSMUSG00000006498	Ptbp1	mmu:19205; P17225; Q8BGJ5; Q922I7	mRNA Splicing - Major Pathway; Processing of Capped Intron-Containing Pre-mRNA; FGFR2 alternative splicing	mRNA processing	4	High	1
FALSE	High	Master Protein	Q921X9	Protein disulfide-isomerase A5 OS=Mus musculus OX=10090 GN=Pdia5 PE=1 SV=1	0	FALSE	48.983	27	13	19	13	517	59.2	7.5	7.73	13	other biological processes	ER/Golgi	other molecular function	Pf00085	72599	ENSMUSG00000022844	Pdia5	mmu:72599; Q921X9			0	High	1
FALSE	High	Master Protein	Q566J8	Atypical kinase COQ8B, mitochondrial OS=Mus musculus OX=10090 GN=Coq8b PE=1 SV=1	0	FALSE	46.814	30	12	17	12	533	59.2	7.93	4.79	12	other metabolic processes;developmental processes	plasma membrane;other membranes;cytosol;mitochondrion	kinase activity;other molecular function	Pf03109			Coq8b	Q566J8; Q5XJH7; Q91WT5			0	High	1
FALSE	High	Master Protein	P32020	Sterol carrier protein 2 OS=Mus musculus OX=10090 GN=Scp2 PE=1 SV=3	0	FALSE	173.2	56	25	53	25	547	59.1	7.44	24.32	25	cell organization and biogenesis;other metabolic processes;transport;other biological processes	other membranes;cytosol;ER/Golgi;nucleus;other cytoplasmic organelle;other cell component	signal transduction activity or receptor binding;transporter activity;other molecular function	Pf00108, Pf02036, Pf02803	20280	ENSMUSG00000028603	Scp2	A2APS2; A2APS3; mmu:20280; P32020; Q9DBM7	Peroxisomal protein import; Synthesis of bile acids and bile salts via 7alpha-hydroxycholesterol; Beta-oxidation of pristanoyl-CoA; alpha-linolenic acid (ALA) metabolism	PPAR signaling pathway; Mitochondrial long chain fatty acid beta-oxidation	6	High	1
FALSE	High	Master Protein	Q9ESB3	Histidine-rich glycoprotein OS=Mus musculus OX=10090 GN=Hrg PE=1 SV=2	0	FALSE	14.785	10	6	9	6	525	59.1	7.66	3.2	6	stress response;transport;developmental processes;other biological processes	non-structural extracellular;other membranes;other cytoplasmic organelle;other cell component	signal transduction activity or receptor binding;enzyme regulator activity;other molecular function		94175		Hrg	mmu:94175; Q6YK32; Q6YKA2; Q99PS5; Q99PS6; Q9ESB3	Platelet degranulation ; Dissolution of Fibrin Clot		2	High	1
FALSE	Low	Master Protein	Q8BIY1	G patch domain-containing protein 3 OS=Mus musculus OX=10090 GN=Gpatch3 PE=2 SV=1	0.054	FALSE	1.288	2	1	2	1	525	59.1	5.05	0.35	1	other biological processes	cytosol;nucleus;other cell component	nucleic acid binding activity	Pf01585	242691	ENSMUSG00000028850	Gpatch3	A2A9E8; mmu:242691; Q8BIY1			0	High	1
FALSE	High	Master Protein	Q9DBA6	Peroxisomal leader peptide-processing protease OS=Mus musculus OX=10090 GN=Tysnd1 PE=1 SV=1	0	FALSE	63.529	37	13	19	13	568	59	7.23	5.19	13	protein metabolism;other metabolic processes;other biological processes	other cytoplasmic organelle	other molecular function	Pf13365	71767	ENSMUSG00000020087	Tysnd1	mmu:71767; Q0VE90; Q9DBA6	TYSND1 cleaves peroxisomal proteins		2	High	1
FALSE	High	Master Protein	Q64462	Cytochrome P450 4B1 OS=Mus musculus OX=10090 GN=Cyp4b1 PE=1 SV=1	0	FALSE	48.964	30	14	30	14	511	58.9	8.44	15.56	14	other metabolic processes	other membranes;ER/Golgi;other cell component	other molecular function	Pf00067	13120	ENSMUSG00000028713	Cyp4b1	mmu:13120; Q64462	Fatty acids; Eicosanoids; Synthesis of Leukotrienes (LT) and Eoxins (EX)	Metapathway biotransformation; Oxidation by cytochrome P450; Nuclear receptors in lipid metabolism and toxicity	6	High	1
FALSE	High	Master Protein	Q6NXH9	TREMBL:Q6NXH9 Tax_Id=10090 Gene_Symbol=Krt73 Keratin 73	0	TRUE	12.71	6	3	3	1	539	58.9	8.09	1.73	3	other biological processes	cytoskeleton	bone, tooth or skin structural activity	Pf00038, Pf16208	223915	ENSMUSG00000063661	Krt73	mmu:223915; Q6NXH9	Formation of the cornified envelope		2	High	1
FALSE	High	Master Protein	Q9DBF1	Alpha-aminoadipic semialdehyde dehydrogenase OS=Mus musculus OX=10090 GN=Aldh7a1 PE=1 SV=4	0	FALSE	19.763	16	6	7	6	539	58.8	7.47	2.11	6	other metabolic processes	cytosol;nucleus	other molecular function	Pf00171	110695	ENSMUSG00000053644	Aldh7a1	mmu:110695; Q3TFC7; Q3TVH7; Q3UKT6; Q9DBF1	Lysine catabolism; Choline catabolism		2	High	1
FALSE	High	Master Protein	P25911	Tyrosine-protein kinase Lyn OS=Mus musculus OX=10090 GN=Lyn PE=1 SV=4	0	FALSE	5.952	5	2	3	2	512	58.8	7.15	0.86	2	cell-cell signaling;cell organization and biogenesis;protein metabolism;other metabolic processes;stress response;transport;developmental processes;signal transduction;other biological processes	plasma membrane;other membranes;cytosol;mitochondrion;ER/Golgi;nucleus;other cell component	signal transduction activity or receptor binding;enzyme regulator activity;cytoskeletal activity;kinase activity;other molecular function	Pf00017, Pf00018, Pf07714	17096	ENSMUSG00000042228	Lyn	mmu:17096; P25911; Q62127	FCERI mediated NF-kB activation; FCERI mediated MAPK activation; CD209 (DC-SIGN) signaling; FCGR activation; Role of LAT2/NTAL/LAB on calcium mobilization; FCERI mediated Ca+2 mobilization; CD22 mediated BCR regulation; EPHB-mediated forward signaling; GPVI-mediated activation cascade; EPHA-mediated growth cone collapse; EPH-ephrin mediated repulsion of cells; Platelet Adhesion to exposed collage…	IL-5 signaling pathway; Chemokine signaling pathway; IL-7 signaling pathway; Microglia pathogen phagocytosis pathway; IL-3 signaling pathway; IL-6 signaling pathway; Kit receptor signaling pathway; IL-2 signaling pathway	36	High	1
FALSE	Medium	Master Protein	Q9D8H7	Metalloendopeptidase OMA1, mitochondrial OS=Mus musculus OX=10090 GN=Oma1 PE=1 SV=1	0.023	FALSE	1.67	2	1	1	1	521	58.8	9.39	0.34	1	cell organization and biogenesis;protein metabolism;other metabolic processes;stress response;other biological processes	other membranes;mitochondrion	other molecular function	Pf01435	67013	ENSMUSG00000035069	Oma1	mmu:67013; Q3UWN9; Q9D8H7	Regulation of Apoptosis		1	High	1
FALSE	High	Master Protein	O35728	Cytochrome P450 4A14 OS=Mus musculus OX=10090 GN=Cyp4a14 PE=1 SV=1	0	FALSE	37.486	19	10	26	6	507	58.7	8.78	12.54	10	other metabolic processes;developmental processes;other biological processes	non-structural extracellular;plasma membrane;other membranes;ER/Golgi;other cell component	other molecular function	Pf00067	13119	ENSMUSG00000028715	Cyp4a14	A2A975; mmu:13119; O35728; Q3UER2; Q5EBH0		PPAR signaling pathway	1	High	1
FALSE	High	Master Protein	Q3T9X0	Solute carrier family 2, facilitated glucose transporter member 9 OS=Mus musculus OX=10090 GN=Slc2a9 PE=1 SV=1	0	FALSE	6.93	7	4	5	4	538	58.6	8.07	1.2	4	other metabolic processes;transport	plasma membrane;other membranes	transporter activity	Pf00083	117591	ENSMUSG00000005107	Slc2a9	A0A0J9YUW8; B7ZNE4; B9EHN5; D3Z1X2; D6REU9; mmu:117591; Q3T9X0; Q5ERC7; Q7TSK9; Q7TSP0; Q8BZR3; Q99JJ2	Cellular hexose transport		1	High	1
FALSE	High	Master Protein	Q8BW75	Amine oxidase [flavin-containing] B OS=Mus musculus OX=10090 GN=Maob PE=1 SV=4	0	FALSE	84.211	39	16	32	16	520	58.5	8.29	10.94	16	other metabolic processes;other biological processes	other membranes;mitochondrion	other molecular function	Pf01593	109731	ENSMUSG00000040147	Maob	mmu:109731; Q14CG9; Q8BW75; Q8C0B2	Biogenic amines are oxidatively deaminated to aldehydes by MAOA and MAOB	Tryptophan metabolism	2	High	1
FALSE	High	Master Protein	Q8CIM3	D-2-hydroxyglutarate dehydrogenase, mitochondrial OS=Mus musculus OX=10090 GN=D2hgdh PE=1 SV=3	0	FALSE	7.467	9	3	5	3	535	58.5	7.37	1.13	3	protein metabolism;other metabolic processes;other biological processes	mitochondrion	other molecular function	Pf01565, Pf02913	98314	ENSMUSG00000073609	D2hgdh	E9QLL1; mmu:98314; Q149H0; Q3TDF5; Q8BU06; Q8CIM3	Interconversion of 2-oxoglutarate and 2-hydroxyglutarate		1	High	1
FALSE	High	Master Protein	Q99J23	GH3 domain-containing protein OS=Mus musculus OX=10090 GN=Ghdc PE=2 SV=2	0	FALSE	8.28	7	3	3	3	532	58.5	7.56	0.87	3		ER/Golgi;nucleus;other cell component	other molecular function	Pf03321	80860	ENSMUSG00000017747	Ghdc	A2A5D7; mmu:80860; Q99J23; Q99J92	Neutrophil degranulation		1	High	1
FALSE	High	Master Protein	Q60991	Cytochrome P450 7B1 OS=Mus musculus OX=10090 GN=Cyp7b1 PE=1 SV=2	0	FALSE	137.121	42	20	48	20	507	58.4	9.09	21.16	20	cell cycle OR cell proliferation;other metabolic processes;developmental processes;signal transduction;other biological processes	other membranes;ER/Golgi;other cell component	other molecular function	Pf00067	13123	ENSMUSG00000039519	Cyp7b1	mmu:13123; Q60991; Q9CZ39	Synthesis of bile acids and bile salts via 7alpha-hydroxycholesterol; Synthesis of bile acids and bile salts via 27-hydroxycholesterol; Endogenous sterols	Metapathway biotransformation; Oxidation by cytochrome P450; Tryptophan metabolism	7	High	1
FALSE	High	Master Protein	Q9CWK8	Sorting nexin-2 OS=Mus musculus OX=10090 GN=Snx2 PE=1 SV=2	0	FALSE	54.423	29	12	20	12	519	58.4	5.12	8.22	12	cell organization and biogenesis;transport	other membranes;cytosol;other cytoplasmic organelle;other cell component	signal transduction activity or receptor binding;other molecular function	Pf00787, Pf03700, Pf09325	67804	ENSMUSG00000034484	Snx2	mmu:67804; Q3UKW3; Q9CQV0; Q9CWK8	Golgi Associated Vesicle Biogenesis		1	High	1
FALSE	High	Master Protein	Q99MN9	Propionyl-CoA carboxylase beta chain, mitochondrial OS=Mus musculus OX=10090 GN=Pccb PE=1 SV=2	0	FALSE	29.165	26	10	15	10	541	58.4	7.66	3.14	10		mitochondrion;other cell component	other molecular function	Pf01039	66904	ENSMUSG00000032527	Pccb	mmu:66904; Q99MN9; Q9DBG2	Biotin transport and metabolism; Propionyl-CoA catabolism		2	High	1
FALSE	High	Master Protein	Q91WL5	Cytochrome P450 4A12A OS=Mus musculus OX=10090 GN=Cyp4a12a PE=1 SV=2	0	FALSE	208.708	61	31	101	11	508	58.3	9.13	47.44	31	other metabolic processes;developmental processes;other biological processes	non-structural extracellular;plasma membrane;other membranes;ER/Golgi;other cell component	other molecular function	Pf00067	277753	ENSMUSG00000066071	Cyp4a12a	A2A973; mmu:277753; Q3UNE4; Q6P931; Q8N7N3; Q91WL5		PPAR signaling pathway; Eicosanoid metabolism via cyclooxygenases (COX); Eicosanoid metabolism via cytochrome P450 monooxygenases	3	High	1
FALSE	High	Master Protein	A2A974	Cytochrome P450 4A12B OS=Mus musculus OX=10090 GN=Cyp4a12b PE=1 SV=1	0	FALSE	137.576	49	26	76	6	508	58.3	8.9	39.34	26	other metabolic processes;developmental processes;other biological processes	non-structural extracellular;plasma membrane;other membranes;ER/Golgi;other cell component	other molecular function	Pf00067	13118	ENSMUSG00000078597	Cyp4a12b	A2A974; mmu:13118	Fatty acids; Eicosanoids; Synthesis of Leukotrienes (LT) and Eoxins (EX); Synthesis of (16-20)-hydroxyeicosatetraenoic acids (HETE)	PPAR signaling pathway; Eicosanoid metabolism via cyclooxygenases (COX); Eicosanoid metabolism via cytochrome P450 monooxygenases	7	High	1
FALSE	High	Master Protein	O88833	Cytochrome P450 4A10 OS=Mus musculus OX=10090 GN=Cyp4a10 PE=1 SV=2	0	FALSE	32.07	22	11	22	9	509	58.3	8.75	8.85	11	other metabolic processes;developmental processes;other biological processes	plasma membrane;other membranes;ER/Golgi;other cell component	other molecular function	Pf00067	13117	ENSMUSG00000066072	Cyp4a10	A2A976; mmu:13117; O88833; Q9DCS5	Fatty acids; Eicosanoids; Synthesis of Leukotrienes (LT) and Eoxins (EX); Synthesis of (16-20)-hydroxyeicosatetraenoic acids (HETE)	PPAR signaling pathway; Eicosanoid metabolism via cyclooxygenases (COX); Eicosanoid metabolism via cytochrome P450 monooxygenases	7	High	1
FALSE	High	Master Protein	Q9CXJ1	Probable glutamate--tRNA ligase, mitochondrial OS=Mus musculus OX=10090 GN=Ears2 PE=1 SV=1	0	FALSE	45.033	28	12	15	12	523	58.3	8.75	6.38	12	protein metabolism;RNA metabolism OR transcription;other metabolic processes	mitochondrion	nucleic acid binding activity;other molecular function	Pf00749, Pf19269	67417	ENSMUSG00000030871	Ears2	mmu:67417; Q3TJB3; Q9CXJ1			0	High	1
FALSE	High	Master Protein	P10852	4F2 cell-surface antigen heavy chain OS=Mus musculus OX=10090 GN=Slc3a2 PE=1 SV=1	0	FALSE	16.168	14	7	9	7	526	58.3	5.91	3.2	7	other metabolic processes;transport;other biological processes	plasma membrane;other membranes;nucleus;other cytoplasmic organelle;other cell component	transporter activity;nucleic acid binding activity	Pf00128, Pf16028	17254	ENSMUSG00000010095	Slc3a2	G3UWA6; mmu:17254; P10852; Q54AH5	Amino acid transport across the plasma membrane; Tryptophan catabolism		2	High	1
FALSE	High	Master Protein	Q9JJL8	Serine--tRNA ligase, mitochondrial OS=Mus musculus OX=10090 GN=Sars2 PE=1 SV=2	0	FALSE	11.043	12	4	5	4	518	58.3	7.9	0.86	4	protein metabolism;RNA metabolism OR transcription;other metabolic processes	mitochondrion	nucleic acid binding activity;other molecular function	Pf00587, Pf02403	71984	ENSMUSG00000070699	Sars2	mmu:71984; Q68FL2; Q9CWP1; Q9JJL8		Selenium metabolism / selenoproteins	1	High	1
FALSE	High	Master Protein	Q9DAW6	U4/U6 small nuclear ribonucleoprotein Prp4 OS=Mus musculus OX=10090 GN=Prpf4 PE=1 SV=1	0.008	FALSE	2.365	3	1	1	1	521	58.3	7.28	0.08	1	RNA metabolism OR transcription;other metabolic processes	nucleus	nucleic acid binding activity	Pf00400, Pf08799	70052	ENSMUSG00000066148	Prpf4	mmu:70052; Q9DAW6	mRNA Splicing - Major Pathway	miRNAs and TFs in iPS Cell Generation; mRNA processing	3	High	1
FALSE	High	Master Protein	Q3UN04	Ubiquitin carboxyl-terminal hydrolase 30 OS=Mus musculus OX=10090 GN=Usp30 PE=1 SV=1	0	FALSE	9.017	7	2	2	2	517	58.2	8.46	0.39	2	cell organization and biogenesis;protein metabolism;other metabolic processes;other biological processes	other membranes;cytosol;mitochondrion;nucleus	other molecular function	Pf00443	100756	ENSMUSG00000029592	Usp30	mmu:100756; Q3TS48; Q3TSB9; Q3UN04; Q8BVI3; Q8CHW7	Ub-specific processing proteases; Pexophagy		2	High	1
FALSE	High	Master Protein	Q9DC61	Mitochondrial-processing peptidase subunit alpha OS=Mus musculus OX=10090 GN=Pmpca PE=1 SV=1	0.004	FALSE	2.589	2	1	2	1	524	58.2	6.83	0.56	1	cell organization and biogenesis;protein metabolism;other metabolic processes;transport	other membranes;mitochondrion	other molecular function	Pf00675, Pf05193	66865	ENSMUSG00000026926	Pmpca	mmu:66865; Q3TF19; Q9DC61	Processing of SMDT1		1	High	1
FALSE	High	Master Protein	P00186	Cytochrome P450 1A2 OS=Mus musculus OX=10090 GN=Cyp1a2 PE=1 SV=1	0	FALSE	198.587	62	28	61	28	513	58.1	8.76	31.11	28	other metabolic processes;developmental processes;other biological processes	other membranes;ER/Golgi;other cell component	other molecular function	Pf00067	13077	ENSMUSG00000032310	Cyp1a2	mmu:13077; P00186; Q9QWJ4	Synthesis of (16-20)-hydroxyeicosatetraenoic acids (HETE); Aflatoxin activation and detoxification; Methylation; Synthesis of epoxy (EET) and dihydroxyeicosatrienoic acids (DHET); Biosynthesis of protectins; Aromatic amines can be N-hydroxylated or N-dealkylated by CYP1A2; Biosynthesis of maresin-like SPMs	Metapathway biotransformation; Aflatoxin B1 metabolism; Estrogen metabolism; Oxidation by cytochrome P450; Fatty acid omega-oxidation; Nuclear receptors in lipid metabolism and toxicity; Tryptophan metabolism	14	High	1
FALSE	High	Master Protein	O09158	Cytochrome P450 3A25 OS=Mus musculus OX=10090 GN=Cyp3a25 PE=1 SV=1	0	FALSE	51.481	28	13	20	13	503	58.1	8.81	8.81	13	other metabolic processes;other biological processes	other membranes;ER/Golgi	other molecular function	Pf00067	56388	ENSMUSG00000029630	Cyp3a25	mmu:56388; O09158	Miscellaneous substrates; Xenobiotics		2	High	1
FALSE	High	Master Protein	P80317	T-complex protein 1 subunit zeta OS=Mus musculus OX=10090 GN=Cct6a PE=1 SV=3	0	FALSE	13.477	13	5	7	5	531	58	7.08	1.7	5	transport;other biological processes	cytosol;cytoskeleton;other cell component	other molecular function	Pf00118	12466		Cct6a	mmu:12466; P80317	Cooperation of PDCL (PhLP1) and TRiC/CCT in G-protein beta folding; RHOBTB2 GTPase cycle; Association of TriC/CCT with target proteins during biosynthesis		3	High	1
FALSE	High	Master Protein	P80315	T-complex protein 1 subunit delta OS=Mus musculus OX=10090 GN=Cct4 PE=1 SV=3	0	FALSE	18.855	12	6	6	6	539	58	8.02	2.28	6	transport;other biological processes	cytosol;cytoskeleton;nucleus;other cell component	other molecular function	Pf00118	12464	ENSMUSG00000007739	Cct4	mmu:12464; P80315	Cooperation of PDCL (PhLP1) and TRiC/CCT in G-protein beta folding; Association of TriC/CCT with target proteins during biosynthesis		2	High	1
FALSE	High	Master Protein	Q99L88	Beta-1-syntrophin OS=Mus musculus OX=10090 GN=Sntb1 PE=1 SV=4	0	FALSE	13.426	12	5	5	5	537	58	8.31	1.4	5		plasma membrane;other membranes;cytoskeleton;other cell component	cytoskeletal activity;other molecular function	Pf00169, Pf00595, Pf18012	20649	ENSMUSG00000060429	Sntb1	mmu:20649; O35925; Q99L88			0	High	1
FALSE	High	Master Protein	Q8BGT5	Alanine aminotransferase 2 OS=Mus musculus OX=10090 GN=Gpt2 PE=1 SV=1	0	FALSE	235.801	68	28	79	28	522	57.9	8	31.82	28	other metabolic processes;other biological processes	non-structural extracellular	other molecular function	Pf00155	108682	ENSMUSG00000031700	Gpt2	mmu:108682; Q8BGT5; Q8BVY7; Q8K1J3	Alanine metabolism		1	High	1
FALSE	High	Master Protein	Q9EQ20	Methylmalonate-semialdehyde dehydrogenase [acylating], mitochondrial OS=Mus musculus OX=10090 GN=Aldh6a1 PE=1 SV=1	0	FALSE	100.837	41	19	43	19	535	57.9	8.07	20.95	19	other metabolic processes;other biological processes	nucleus	other molecular function	Pf00171	104776	ENSMUSG00000021238	Aldh6a1	mmu:104776; Q3TDA2; Q8CIB4; Q9EQ20	Branched-chain amino acid catabolism		1	High	1
FALSE	High	Master Protein	Q924D1	Cytochrome P450 CYP2J9 OS=Mus musculus OX=10090 GN=Cyp2j9 PE=1 SV=1	0	FALSE	10.67	6	2	5	1	502	57.9	7.75	2.82	2	other metabolic processes	other membranes;ER/Golgi;other cell component	other molecular function	Pf00067	74519	ENSMUSG00000015224	Cyp2j9	mmu:74519; Q924D1			0	High	1
FALSE	High	Master Protein	Q64459	Cytochrome P450 3A11 OS=Mus musculus OX=10090 GN=Cyp3a11 PE=1 SV=1	0	FALSE	145.643	46	24	76	18	504	57.8	8.82	34.36	24	other metabolic processes;other biological processes	other membranes;ER/Golgi;other cell component	other molecular function	Pf00067	13112	ENSMUSG00000056035	Cyp3a11	mmu:13112; Q64459	Xenobiotics; Aflatoxin activation and detoxification; Aspirin ADME; Biosynthesis of maresin-like SPMs; Atorvastatin ADME; Prednisone ADME; Phase I - Functionalization of compounds		7	High	1
FALSE	High	Master Protein	P52480	Pyruvate kinase PKM OS=Mus musculus OX=10090 GN=Pkm PE=1 SV=4	0	FALSE	6.88	5	2	2	2	531	57.8	7.47	0.55	2	cell organization and biogenesis;RNA metabolism OR transcription;other metabolic processes;developmental processes;other biological processes	cytosol;ER/Golgi;nucleus;other cell component	nucleic acid binding activity;kinase activity;other molecular function	Pf00224, Pf02887	18746	ENSMUSG00000032294	Pkm	mmu:18746; P52480; Q3TBV8; Q3TBW5; Q3TC59; Q3U1X3; Q3U5P6; Q4VC20; Q64484; Q91YI8; Q9CWB1	Neutrophil degranulation; Glycolysis	Glycolysis and gluconeogenesis; Purine metabolism	4	High	1
FALSE	High	Master Protein	O54749	Cytochrome P450 2J5 OS=Mus musculus OX=10090 GN=Cyp2j5 PE=1 SV=1	0	FALSE	168.786	57	26	75	25	501	57.7	8.73	35.56	26	other metabolic processes;other biological processes	other membranes;ER/Golgi;other cell component	other molecular function	Pf00067	13109	ENSMUSG00000052520	Cyp2j5	mmu:13109; O54749		Eicosanoid metabolism via cytochrome P450 monooxygenases	1	High	1
FALSE	High	Master Protein	O88962	7-alpha-hydroxycholest-4-en-3-one 12-alpha-hydroxylase OS=Mus musculus OX=10090 GN=Cyp8b1 PE=1 SV=1	0	FALSE	122.366	44	21	52	21	500	57.7	8.84	23.07	21	other metabolic processes;other biological processes	other membranes;ER/Golgi	other molecular function	Pf00067	13124		Cyp8b1	mmu:13124; O88962; Q9R217	Eicosanoids; Nicotinamide salvaging; Synthesis of Prostaglandins (PG) and Thromboxanes (TX); Synthesis of bile acids and bile salts via 7alpha-hydroxycholesterol; Synthesis of bile acids and bile salts via 24-hydroxycholesterol; Synthesis of bile acids and bile salts via 27-hydroxycholesterol; Sterols are 12-hydroxylated by CYP8B1	PPAR signaling pathway; Nuclear receptors in lipid metabolism and toxicity	9	High	1
FALSE	High	Master Protein	Q9EQW4	Cytochrome P450 3A OS=Mus musculus OX=10090 GN=Cyp3a44 PE=2 SV=1	0	FALSE	54.389	15	8	27	1	504	57.6	7.15	10.56	8	other metabolic processes	other membranes;ER/Golgi;other cell component	other molecular function	Pf00067	337924	ENSMUSG00000054417	Cyp3a44	mmu:337924; Q9EQW4	Aflatoxin activation and detoxification; Xenobiotics		2	High	1
FALSE	High	Master Protein	Q8C0C7	Phenylalanine--tRNA ligase alpha subunit OS=Mus musculus OX=10090 GN=Farsa PE=1 SV=1	0	FALSE	27.14	27	10	15	10	508	57.6	8.28	5.2	10	cell organization and biogenesis;protein metabolism;RNA metabolism OR transcription;other metabolic processes	other cell component	nucleic acid binding activity;other molecular function	Pf01409, Pf18552, Pf18553, Pf18554	66590	ENSMUSG00000003808	Farsa	mmu:66590; Q3U3Q9; Q8C0C7; Q91WR4; Q922S1			0	High	1
FALSE	High	Master Protein	P17439	Lysosomal acid glucosylceramidase OS=Mus musculus OX=10090 GN=Gba1 PE=1 SV=1	0	FALSE	13.946	10	6	9	6	515	57.6	7.75	4	6	cell cycle OR cell proliferation;cell organization and biogenesis;protein metabolism;other metabolic processes;stress response;developmental processes;other biological processes	non-structural extracellular;other membranes;ER/Golgi;other cytoplasmic organelle	signal transduction activity or receptor binding;other molecular function	Pf02055, Pf17189	14466	ENSMUSG00000028048	Gba1	mmu:14466; P17439; Q78NR7	Glycosphingolipid metabolism		1	High	1
FALSE	High	Master Protein	P27786	Steroid 17-alpha-hydroxylase/17,20 lyase OS=Mus musculus OX=10090 GN=Cyp17a1 PE=1 SV=1	0	FALSE	4.568	3	2	5	2	507	57.6	7.18	3.32	2	other metabolic processes;other biological processes	other membranes;ER/Golgi;other cell component	other molecular function	Pf00067	13074	ENSMUSG00000003555	Cyp17a1	mmu:13074; P27786	Androgen biosynthesis; Glucocorticoid biosynthesis	Metapathway biotransformation; Oxidation by cytochrome P450; Steroid biosynthesis	5	High	1
FALSE	Medium	Master Protein	Q61749	Translation initiation factor eIF-2B subunit delta OS=Mus musculus OX=10090 GN=Eif2b4 PE=1 SV=2	0.028	FALSE	1.612	2	1	2	1	524	57.6	9.25	0.14	1	protein metabolism;other metabolic processes;stress response;developmental processes;signal transduction;other biological processes	translational apparatus;other cell component	enzyme regulator activity;nucleic acid binding activity;other molecular function	Pf01008	13667	ENSMUSG00000029145	Eif2b4	mmu:13667; Q3TYW7; Q61748; Q61749; Q8VC35	Recycling of eIF2:GDP	Translation factors	2	High	1
FALSE	High	Master Protein	Q9CZS1	Aldehyde dehydrogenase X, mitochondrial OS=Mus musculus OX=10090 GN=Aldh1b1 PE=1 SV=1	0	FALSE	225.915	48	26	82	24	519	57.5	7.02	38.98	26	other metabolic processes	cytosol;mitochondrion;nucleus	other molecular function	Pf00171	72535	ENSMUSG00000035561	Aldh1b1	mmu:72535; Q3UAH5; Q9CZS1	Ethanol oxidation		1	High	1
FALSE	High	Master Protein	Q64464	Cytochrome P450 3A13 OS=Mus musculus OX=10090 GN=Cyp3a13 PE=1 SV=1	0	FALSE	141.258	57	31	81	30	503	57.5	8.57	37.41	31	other metabolic processes;other biological processes	other membranes;ER/Golgi;other cell component	other molecular function	Pf00067	13113	ENSMUSG00000029727	Cyp3a13	mmu:13113; Q64464	Miscellaneous substrates; Xenobiotics		2	High	1
FALSE	High	Master Protein	Q8R4H7	N-acetylglutamate synthase, mitochondrial OS=Mus musculus OX=10090 GN=Nags PE=1 SV=2	0	FALSE	88.973	41	17	29	17	527	57.5	9	16.47	17	other metabolic processes	mitochondrion	other molecular function	Pf04768	217214	ENSMUSG00000048217	Nags	B1AQG2; mmu:217214; Q8C6G6; Q8CI77; Q8K1R8; Q8R4H7	Urea cycle		1	High	1
FALSE	High	Master Protein	Q66JZ4	T-cell activation inhibitor, mitochondrial OS=Mus musculus OX=10090 GN=TCAIM PE=1 SV=1	0	FALSE	7.293	4	2	4	2	499	57.4	9.25	1.55	2		mitochondrion		Pf14687, Pf14688	382117		TCAIM	mmu:382117; Q66JZ4			0	High	1
FALSE	Low	Master Protein	P80314	T-complex protein 1 subunit beta OS=Mus musculus OX=10090 GN=Cct2 PE=1 SV=4	0.055	FALSE	1.277	2	1	1	1	535	57.4	6.4	0.14	1	cell organization and biogenesis;transport;other biological processes	cytosol;cytoskeleton;other cell component	other molecular function	Pf00118	12461	ENSMUSG00000034024	Cct2	mmu:12461; P80314; Q9R1U0	Neutrophil degranulation; RHOBTB2 GTPase cycle; Cooperation of PDCL (PhLP1) and TRiC/CCT in G-protein beta folding; RHOBTB1 GTPase cycle; Association of TriC/CCT with target proteins during biosynthesis		5	High	1
FALSE	High	Master Protein	Q811W2	Cytochrome P450 26B1 OS=Mus musculus OX=10090 GN=Cyp26b1 PE=1 SV=1	0	FALSE	11.046	11	5	6	4	512	57.3	8.46	1.77	5	cell cycle OR cell proliferation;cell organization and biogenesis;other metabolic processes;stress response;developmental processes;signal transduction;other biological processes	other membranes;ER/Golgi;other cell component	other molecular function	Pf00067	232174	ENSMUSG00000063415	Cyp26b1	mmu:232174; Q3TM12; Q811W2	RA biosynthesis pathway; Vitamins	Metapathway biotransformation; Retinol metabolism; Oxidation by cytochrome P450; Adipogenesis genes	6	High	1
FALSE	High	Master Protein	P24456	Cytochrome P450 2D10 OS=Mus musculus OX=10090 GN=Cyp2d10 PE=1 SV=2	0	FALSE	113.677	31	18	44	9	504	57.2	6.61	17.83	18	other metabolic processes	other membranes;mitochondrion;ER/Golgi;other cell component	other molecular function	Pf00067	13101	ENSMUSG00000094806	Cyp2d10	mmu:13101; P24456; Q64490			0	High	1
FALSE	High	Master Protein	L7N463	Cytochrome P450 OS=Mus musculus OX=10090 GN=Cyp2d34 PE=3 SV=1	0	FALSE	57.231	16	10	24	1	504	57.2	6.68	9.47	10	other metabolic processes	other membranes;mitochondrion;ER/Golgi;other cell component	other molecular function	Pf00067	223706	ENSMUSG00000094559	Cyp2d34	L7N463; mmu:223706			0	High	1
FALSE	High	Master Protein	Q64505	Cytochrome P450 7A1 OS=Mus musculus OX=10090 GN=Cyp7a1 PE=2 SV=2	0	FALSE	24.355	18	8	14	8	503	57.2	8.78	5.41	8	other metabolic processes;transport;signal transduction;other biological processes	other membranes;ER/Golgi;other cell component	other molecular function	Pf00067	13122	ENSMUSG00000028240	Cyp7a1	mmu:13122; Q64505; Q8BFR7	Synthesis of bile acids and bile salts via 7alpha-hydroxycholesterol; Synthesis of bile acids and bile salts via 27-hydroxycholesterol; Endogenous sterols	Statin pathway; Metapathway biotransformation; Oxidation by cytochrome P450; PPAR signaling pathway; Nuclear receptors in lipid metabolism and toxicity	9	High	1
FALSE	Medium	Master Protein	Q5XJY5	Coatomer subunit delta OS=Mus musculus OX=10090 GN=Arcn1 PE=1 SV=2	0.026	FALSE	1.648	2	1	1	1	511	57.2	6.21	0.29	1	transport;developmental processes;other biological processes	other membranes;ER/Golgi		Pf00928, Pf01217	213827	ENSMUSG00000032096	Arcn1	mmu:213827; Q5XJY5; Q91W48	COPI-mediated anterograde transport; COPI-dependent Golgi-to-ER retrograde traffic		2	High	1
FALSE	High	Master Protein	Q3UEG6	Alanine--glyoxylate aminotransferase 2, mitochondrial OS=Mus musculus OX=10090 GN=Agxt2 PE=1 SV=1	0	FALSE	33.116	22	10	17	10	513	57.1	7.93	6.6	10	other metabolic processes;other biological processes	mitochondrion	other molecular function	Pf00202	268782	ENSMUSG00000089678	Agxt2	B9EIZ8; mmu:268782; Q3UEG6	Glyoxylate metabolism and glycine degradation	One-carbon metabolism and related pathways	2	High	1
FALSE	High	Master Protein	Q922B2	Aspartate--tRNA ligase, cytoplasmic OS=Mus musculus OX=10090 GN=Dars1 PE=1 SV=2	0	FALSE	17.232	17	7	8	7	501	57.1	6.49	1.72	7	protein metabolism;RNA metabolism OR transcription;other metabolic processes	cytosol;other cell component	nucleic acid binding activity;other molecular function	Pf00152, Pf01336	226414	ENSMUSG00000026356	Dars1	mmu:226414; Q3U987; Q922B2		Alanine and aspartate metabolism	1	High	1
FALSE	High	Master Protein	P14246	Solute carrier family 2, facilitated glucose transporter member 2 OS=Mus musculus OX=10090 GN=Slc2a2 PE=1 SV=3	0	FALSE	17.733	7	4	8	4	523	57.1	6.73	4.19	4	transport;other biological processes	plasma membrane;other membranes;cytosol;other cytoplasmic organelle;other cell component	signal transduction activity or receptor binding;transporter activity	Pf00083	20526	ENSMUSG00000027690	Slc2a2	mmu:20526; P14246; Q3TNA5; Q9DBA7	Regulation of insulin secretion; Cellular hexose transport; Intestinal hexose absorption	Glycolysis and gluconeogenesis; Focal adhesion: PI3K-Akt-mTOR signaling pathway	5	High	1
FALSE	Low	Master Protein	Q9Z0K8	Pantetheinase OS=Mus musculus OX=10090 GN=Vnn1 PE=1 SV=3	0.056	FALSE	1.265	2	1	1	1	512	57.1	5.94	0.19	1	cell adhesion;other metabolic processes;stress response;other biological processes	plasma membrane;other membranes	other molecular function	Pf00795, Pf19018	22361	ENSMUSG00000037440	Vnn1	mmu:22361; Q3TJI0; Q8VCT1; Q9DCH8; Q9Z0K8	Neutrophil degranulation; Post-translational modification: synthesis of GPI-anchored proteins; Vitamin B5 (pantothenate) metabolism		3	High	1
FALSE	High	Master Protein	Q99LM2	CDK5 regulatory subunit-associated protein 3 OS=Mus musculus OX=10090 GN=Cdk5rap3 PE=1 SV=1	0	FALSE	10.651	8	4	5	4	503	57	4.83	1.7	4	cell cycle OR cell proliferation;cell organization and biogenesis;protein metabolism;other metabolic processes;stress response;developmental processes;signal transduction;other biological processes	cytosol;cytoskeleton;nucleus;other cell component	other molecular function	Pf05600	80280	ENSMUSG00000018669	Cdk5rap3	mmu:80280; Q3UE41; Q99LM2			0	High	1
FALSE	High	Master Protein	P09103	Protein disulfide-isomerase OS=Mus musculus OX=10090 GN=P4hb PE=1 SV=2	0.002	FALSE	2.846	3	2	2	2	509	57	4.88	0.53	2	protein metabolism;other metabolic processes;stress response;transport;other biological processes	plasma membrane;other membranes;cytosol;cytoskeleton;ER/Golgi;other cell component	signal transduction activity or receptor binding;cytoskeletal activity;other molecular function	Pf00085, Pf13848	18453	ENSMUSG00000025130	P4hb	mmu:18453; P09103; Q922C8	Collagen biosynthesis and modifying enzymes; Regulation of Insulin-like Growth Factor (IGF) transport and uptake by Insulin-like Growth Factor Binding Proteins (IGFBPs); Post-translational protein phosphorylation; VLDL assembly; Chylomicron assembly; LDL remodeling; Detoxification of Reactive Oxygen Species; Hedgehog ligand biogenesis; Insulin processing		9	High	1
FALSE	High	Master Protein	O35074	Prostacyclin synthase OS=Mus musculus OX=10090 GN=Ptgis PE=1 SV=1	0	FALSE	4.31	6	2	2	2	501	57	6.73	0.3	2	other metabolic processes;stress response;developmental processes;signal transduction;other biological processes	non-structural extracellular;plasma membrane;other membranes;ER/Golgi;nucleus;other cell component	other molecular function	Pf00067	19223	ENSMUSG00000017969	Ptgis	mmu:19223; O35074	Eicosanoids; Nicotinamide salvaging; Synthesis of Prostaglandins (PG) and Thromboxanes (TX); Synthesis of bile acids and bile salts via 7alpha-hydroxycholesterol; Synthesis of bile acids and bile salts via 24-hydroxycholesterol; Synthesis of bile acids and bile salts via 27-hydroxycholesterol; Sterols are 12-hydroxylated by CYP8B1	Selenium micronutrient network; Folic acid network; Eicosanoid synthesis; Prostaglandin synthesis and regulation; Eicosanoid metabolism via cyclooxygenases (COX); Adipogenesis genes	13	High	1
FALSE	High	Master Protein	Q8CIM7	Cytochrome P450 2D26 OS=Mus musculus OX=10090 GN=Cyp2d26 PE=1 SV=1	0	FALSE	105.316	34	17	48	11	500	56.9	6.64	21.27	17	other metabolic processes;other biological processes	other membranes;mitochondrion;ER/Golgi;other cell component	other molecular function	Pf00067	76279		Cyp2d26	mmu:76279; Q8CIM7; Q9DBJ5			0	High	1
FALSE	High	Master Protein	P11714	Cytochrome P450 2D9 OS=Mus musculus OX=10090 GN=Cyp2d9 PE=1 SV=2	0	FALSE	94.912	32	14	30	10	504	56.9	6.21	12.56	14	other metabolic processes	other membranes;mitochondrion;ER/Golgi;other cell component	other molecular function	Pf00067	13105	ENSMUSG00000068086	Cyp2d9	mmu:13105; P11714; Q64489; Q921V1			0	High	1
FALSE	High	Master Protein	Q99KK9	Histidine--tRNA ligase, mitochondrial OS=Mus musculus OX=10090 GN=Hars2 PE=1 SV=1	0	FALSE	47.917	33	16	22	16	505	56.9	8.32	9.87	16	protein metabolism;RNA metabolism OR transcription;other metabolic processes	cytosol	other molecular function	Pf03129, Pf13393	70791	ENSMUSG00000019143	Hars2	mmu:70791; Q99KK9			0	High	1
FALSE	Medium	Master Protein	O70310	Glycylpeptide N-tetradecanoyltransferase 1 OS=Mus musculus OX=10090 GN=Nmt1 PE=1 SV=1	0.018	FALSE	1.818	3	1	1	1	496	56.9	8	0.12	1	protein metabolism;other metabolic processes;developmental processes	plasma membrane;other membranes;cytosol;other cell component	other molecular function	Pf01233, Pf02799	18107	ENSMUSG00000020936	Nmt1	mmu:18107; O70310	Inactivation, recovery and regulation of the phototransduction cascade; Activation, myristolyation of BID and translocation to mitochondria		2	High	1
FALSE	High	Master Protein	P54869	Hydroxymethylglutaryl-CoA synthase, mitochondrial OS=Mus musculus OX=10090 GN=Hmgcs2 PE=1 SV=2	0	FALSE	309.82	52	23	156	23	508	56.8	8.41	68.27	23	other metabolic processes;stress response;developmental processes;other biological processes	mitochondrion	other molecular function	Pf01154, Pf08540	15360	ENSMUSG00000027875	Hmgcs2	mmu:15360; P54869; Q64740; Q9DBK1; Q9DBM4	Synthesis of Ketone Bodies	PPAR signaling pathway; Cholesterol metabolism with Bloch and Kandutsch-Russell pathways; Synthesis and degradation of ketone bodies	4	High	1
FALSE	High	Master Protein	Q05421	Cytochrome P450 2E1 OS=Mus musculus OX=10090 GN=Cyp2e1 PE=1 SV=1	0	FALSE	132.912	35	22	65	22	493	56.8	8.4	27.59	22	other metabolic processes;stress response;other biological processes	other membranes;mitochondrion;ER/Golgi;other cell component	other molecular function	Pf00067	13106	ENSMUSG00000025479	Cyp2e1	mmu:13106; Q05421; Q9Z198	Aspirin ADME; Paracetamol ADME; Biosynthesis of maresin-like SPMs; CYP2E1 reactions	Metapathway biotransformation; Retinol metabolism; Oxidation by cytochrome P450; Fatty acid omega-oxidation; Ethanol metabolism resulting in production of ROS by CYP2E1; Nuclear receptors in lipid metabolism and toxicity; Tryptophan metabolism	12	High	1
FALSE	High	Master Protein	Q9Z2A7	Diacylglycerol O-acyltransferase 1 OS=Mus musculus OX=10090 GN=Dgat1 PE=1 SV=1	0	FALSE	33.817	15	6	12	6	498	56.8	9.39	4.93	6	cell-cell signaling;cell organization and biogenesis;other metabolic processes;transport;other biological processes	plasma membrane;other membranes;ER/Golgi;other cell component	other molecular function	Pf03062	13350	ENSMUSG00000022555	Dgat1	mmu:13350; Q9D7Q5; Q9Z2A7	Neutrophil degranulation; Acyl chain remodeling of DAG and TAG; Triglyceride biosynthesis	Statin pathway; Triacylglyceride synthesis; Glycerolipids and glycerophospholipids	6	High	1
FALSE	High	Master Protein	O35841	Apoptosis inhibitor 5 OS=Mus musculus OX=10090 GN=Api5 PE=1 SV=2	0	FALSE	17.71	17	7	8	7	504	56.8	5.92	2.24	7	other biological processes	nucleus;other cell component	nucleic acid binding activity;other molecular function	Pf05918	11800	ENSMUSG00000027193	Api5	mmu:11800; O35841; Q3U517; Q922L2			0	High	1
FALSE	High	Master Protein	Q9WV19	Cytochrome P450 OS=Mus musculus OX=10090 GN=Cyp2g1 PE=2 SV=1	0	FALSE	10.085	4	2	4	1	494	56.8	8.75	0.76	2	other metabolic processes	other membranes;ER/Golgi;other cell component	other molecular function	Pf00067	13108	ENSMUSG00000049685	Cyp2g1	mmu:13108; Q9WV19			0	High	1
FALSE	High	Master Protein	P20852	Cytochrome P450 2A5 OS=Mus musculus OX=10090 GN=Cyp2a5 PE=2 SV=1	0	FALSE	101.456	42	22	44	7	494	56.7	9.2	18.94	22	other metabolic processes;other biological processes	other membranes;cytoskeleton;ER/Golgi;other cell component	other molecular function	Pf00067			Cyp2a5	P20852	Fatty acids; CYP2E1 reactions		3	High	1
FALSE	High	Master Protein	P12791	Cytochrome P450 2B10 OS=Mus musculus OX=10090 GN=Cyp2b10 PE=1 SV=1	0	FALSE	62.908	27	15	30	9	500	56.7	7.59	16.07	15	other metabolic processes;other biological processes	other membranes;mitochondrion;ER/Golgi;other cell component	other molecular function	Pf00067			Cyp2b10	P12791; Q62397	Fatty acids; Phase I - Functionalization of compounds; CYP2E1 reactions		4	High	1
FALSE	High	Master Protein	P15392	Cytochrome P450 2A4 OS=Mus musculus OX=10090 GN=Cyp2a4 PE=2 SV=3	0	FALSE	67.979	29	15	29	2	494	56.7	9.11	12.8	15	other metabolic processes;other biological processes	other membranes;cytoskeleton;ER/Golgi;other cell component	other molecular function	Pf00067	13086	ENSMUSG00000074254	Cyp2a4	mmu:13086; P15392; Q91XG2	Fatty acids; CYP2E1 reactions		3	High	1
FALSE	High	Master Protein	Q8K0C4	Lanosterol 14-alpha demethylase OS=Mus musculus OX=10090 GN=Cyp51a1 PE=1 SV=1	0	FALSE	24.557	16	8	11	8	503	56.7	8.41	4.98	8	other metabolic processes;other biological processes	other membranes;ER/Golgi;other cell component	other molecular function	Pf00067	13121	ENSMUSG00000001467	Cyp51a1	mmu:13121; Q8BSQ7; Q8K0C4; Q9JIP8; Q9JIY3	Cholesterol biosynthesis; Endogenous sterols	Cholesterol biosynthesis; Metapathway biotransformation; Oxidation by cytochrome P450	5	High	1
FALSE	High	Master Protein	Q8BHD7	Polypyrimidine tract-binding protein 3 OS=Mus musculus OX=10090 GN=Ptbp3 PE=1 SV=1	0	FALSE	7.812	6	3	3	2	523	56.7	9.13	0.74	3	RNA metabolism OR transcription;other metabolic processes;other biological processes	nucleus	nucleic acid binding activity	Pf00076, Pf11835, Pf13893	230257	ENSMUSG00000028382	Ptbp3	A2ANH0; A2ANH1; mmu:230257; Q8BHD7; Q923C3		mRNA processing	1	High	1
FALSE	High	Master Protein	Q9CZN8	Glutamyl-tRNA(Gln) amidotransferase subunit A, mitochondrial OS=Mus musculus OX=10090 GN=Qrsl1 PE=1 SV=1	0.001	FALSE	3.284	4	2	2	2	525	56.7	5.95	0.57	2	protein metabolism;RNA metabolism OR transcription;other metabolic processes;other biological processes	mitochondrion;other cell component	other molecular function	Pf01425	76563	ENSMUSG00000019863	Qrsl1	mmu:76563; Q3TDF6; Q6NS53; Q9CZN8			0	High	1
FALSE	High	Master Protein	P27773	Protein disulfide-isomerase A3 OS=Mus musculus OX=10090 GN=Pdia3 PE=1 SV=2	0	FALSE	45.332	30	13	21	13	505	56.6	6.21	6.27	13	cell adhesion;cell organization and biogenesis;stress response;signal transduction;other biological processes	non-structural extracellular;plasma membrane;other membranes;mitochondrion;ER/Golgi;nucleus;other cell component	signal transduction activity or receptor binding;other molecular function	Pf00085, Pf13848	14827	ENSMUSG00000027248	Pdia3	mmu:14827; P27773; Q3TEI9; Q3TIL2; Q3UZK8; Q8C2F4; Q99LF6	ER-Phagosome pathway; Antigen Presentation: Folding, assembly and peptide loading of class I MHC; Calnexin/calreticulin cycle		3	High	1
FALSE	High	Master Protein	Q8R1Q8	Cytoplasmic dynein 1 light intermediate chain 1 OS=Mus musculus OX=10090 GN=Dync1li1 PE=1 SV=1	0	FALSE	21.596	13	6	11	6	523	56.6	6.42	3.81	6	cell cycle OR cell proliferation;cell organization and biogenesis;other biological processes	cytoskeleton;other cytoplasmic organelle;other cell component	cytoskeletal activity;other molecular function	Pf05783	235661	ENSMUSG00000032435	Dync1li1	mmu:235661; Q8R1Q8	COPI-mediated anterograde transport; Neutrophil degranulation; COPI-independent Golgi-to-ER retrograde traffic; MHC class II antigen presentation; Separation of Sister Chromatids; Amplification of signal from unattached kinetochores via a MAD2 inhibitory signal; Resolution of Sister Chromatid Cohesion; RHO GTPases Activate Formins; EML4 and NUDC in mitotic spindle formation; HSP90 chaperone cycle…		12	High	1
FALSE	High	Master Protein	B7ZMP1	Xaa-Pro aminopeptidase 3 OS=Mus musculus OX=10090 GN=Xpnpep3 PE=1 SV=1	0	FALSE	25.203	24	8	9	8	506	56.6	7.68	2.25	8	protein metabolism;other metabolic processes;other biological processes	cytosol;mitochondrion;other cell component	other molecular function	Pf00557, Pf05195	321003	ENSMUSG00000022401	Xpnpep3	B7ZMP1; mmu:321003; Q8BHT9			0	High	1
FALSE	High	Master Protein	Q5XG73	Acyl-CoA-binding domain-containing protein 5 OS=Mus musculus OX=10090 GN=Acbd5 PE=1 SV=1	0	FALSE	4.198	4	2	2	2	508	56.6	5.41	0.35	2	other metabolic processes	other membranes;nucleus;other cytoplasmic organelle;other cell component	other molecular function	Pf00887	74159	ENSMUSG00000026781	Acbd5	A2AQX9; A2AQY0; mmu:74159; Q5XG73; Q6P7V7; Q7TSC2; Q8BKU6; Q8CI99; Q9CW41	RHOA GTPase cycle; RHOC GTPase cycle; Peroxisomal lipid metabolism; Class I peroxisomal membrane protein import		4	High	1
FALSE	Medium	Master Protein	Q8BGQ1	Spermatogenesis-defective protein 39 homolog OS=Mus musculus OX=10090 GN=Vipas39 PE=1 SV=1	0.036	FALSE	1.504	1	1	1	1	491	56.6	7.17	0.3	1	cell organization and biogenesis;protein metabolism;other metabolic processes;transport;other biological processes	ER/Golgi;other cytoplasmic organelle;other cell component	other molecular function	Pf04840	104799	ENSMUSG00000021038	Vipas39	mmu:104799; Q8BGQ1; Q8BL55; Q8CIK4; Q91YI3			0	High	1
FALSE	High	Master Protein	P47738	Aldehyde dehydrogenase, mitochondrial OS=Mus musculus OX=10090 GN=Aldh2 PE=1 SV=1	0	FALSE	206.728	53	26	83	24	519	56.5	7.62	42.91	26	other metabolic processes;stress response;signal transduction;other biological processes	mitochondrion	other molecular function	Pf00171	11669	ENSMUSG00000029455	Aldh2	mmu:11669; P47738	Smooth Muscle Contraction; Ethanol oxidation; Metabolism of serotonin	Fatty acid omega-oxidation; Tryptophan metabolism	5	High	1
FALSE	High	Master Protein	Q9CQF9	Prenylcysteine oxidase 1 OS=Mus musculus OX=10090 GN=Pcyox1 PE=1 SV=1	0.002	FALSE	3.009	4	1	1	1	505	56.5	6.92	0.08	1	protein metabolism;other metabolic processes;transport	non-structural extracellular;plasma membrane;other membranes;other cytoplasmic organelle	other molecular function	Pf07156, Pf13450	66881	ENSMUSG00000029998	Pcyox1	mmu:66881; Q3UHV6; Q69ZW0; Q8BZX1; Q9CQF9			0	High	1
FALSE	High	Master Protein	E9Q5K4	Cytochrome P450 2C44 OS=Mus musculus OX=10090 GN=Cyp2c23 PE=1 SV=1	0	FALSE	97.011	40	19	43	18	494	56.4	8.47	21.44	19	other metabolic processes	other membranes;ER/Golgi;other cell component	other molecular function	Pf00067	226143	ENSMUSG00000025197	Cyp2c23	E9Q5K4; mmu:226143; Q6IEF7; Q8BWN7; Q8QZW4		Eicosanoid metabolism via cytochrome P450 monooxygenases	1	High	1
FALSE	High	Master Protein	Q9JKY7	Cytochrome P450 OS=Mus musculus OX=10090 GN=Cyp2d22 PE=1 SV=1	0	FALSE	99.421	36	17	36	13	500	56.4	6.98	14.32	17	other metabolic processes;other biological processes	other membranes;mitochondrion;ER/Golgi;other cell component	other molecular function	Pf00067	56448	ENSMUSG00000061740	Cyp2d22	mmu:56448; Q9JKY7	Fatty acids; Aspirin ADME; Miscellaneous substrates; Biosynthesis of maresin-like SPMs; CYP2E1 reactions		6	High	1
FALSE	High	Master Protein	P61922	4-aminobutyrate aminotransferase, mitochondrial OS=Mus musculus OX=10090 GN=Abat PE=1 SV=1	0	FALSE	49.683	33	11	19	11	500	56.4	8.09	4.95	11	other metabolic processes;stress response;developmental processes;other biological processes	mitochondrion;other cell component	other molecular function	Pf00202	268860	ENSMUSG00000057880	Abat	mmu:268860; P61922; Q8BZA3	Degradation of GABA	Alanine and aspartate metabolism	2	High	1
FALSE	High	Master Protein	Q3U6U5	Putative GTP-binding protein 6 OS=Mus musculus OX=10090 GN=Gtpbp6 PE=1 SV=1	0	FALSE	33.827	31	11	14	11	514	56.4	9.19	2.89	11		other cell component	translation activity;other molecular function	Pf01926, Pf13167, Pf16360	107999		Gtpbp6	mmu:107999; Q3TX13; Q3U6U5; Q3UMM2			0	High	1
FALSE	High	Master Protein	Q8VCH8	UBX domain-containing protein 4 OS=Mus musculus OX=10090 GN=Ubxn4 PE=1 SV=1	0.004	FALSE	2.723	4	1	2	1	506	56.4	6.61	0.18	1	protein metabolism;other metabolic processes;stress response	other membranes;cytosol;ER/Golgi;nucleus		Pf00789	67812		Ubxn4	mmu:67812; Q3UGR4; Q8BW17; Q8VCH8			0	High	1
FALSE	High	Master Protein	P56480	ATP synthase subunit beta, mitochondrial OS=Mus musculus OX=10090 GN=Atp5f1b PE=1 SV=2	0	FALSE	320.443	59	24	136	24	529	56.3	5.34	55.86	24	other metabolic processes;transport;developmental processes;other biological processes	plasma membrane;other membranes;mitochondrion;other cell component	signal transduction activity or receptor binding;transporter activity;other molecular function	Pf00006, Pf02874	11947	ENSMUSG00000025393	Atp5f1b	mmu:11947; P56480; Q0QEP4; Q3TFD7; Q3TIP9; Q3TK44; Q3TWD5; Q3TX28; Q3U6U4; Q3U774; Q3UB69; Q3UF69; Q8CI65; Q8VEJ5; Q9CTI7; Q9CWX7	Mitochondrial protein import; Formation of ATP by chemiosmotic coupling; Cristae formation	Oxidative phosphorylation; Electron transport chain	5	High	1
FALSE	High	Master Protein	Q61235	Beta-2-syntrophin OS=Mus musculus OX=10090 GN=Sntb2 PE=1 SV=2	0	FALSE	6.97	7	3	5	3	520	56.3	8.69	0.9	3		plasma membrane;other membranes;cytoskeleton;ER/Golgi;nucleus;other cell component	cytoskeletal activity;other molecular function	Pf00595, Pf18012	20650	ENSMUSG00000041308	Sntb2	mmu:20650; Q61235			0	High	1
FALSE	High	Master Protein	Q148B1	Cytochrome P450, family 2, subfamily c, polypeptide 65 OS=Mus musculus OX=10090 GN=Cyp2c65 PE=1 SV=1	0	FALSE	10.805	10	4	11	1	490	56.2	7.74	7.11	4	other metabolic processes	plasma membrane;other membranes;other cell component	other molecular function	Pf00067	72303	ENSMUSG00000067231	Cyp2c65	mmu:72303; Q148B1	CYP2E1 reactions; Synthesis of (16-20)-hydroxyeicosatetraenoic acids (HETE); Aspirin ADME; Synthesis of epoxy (EET) and dihydroxyeicosatrienoic acids (DHET); Biosynthesis of maresin-like SPMs		6	High	1
FALSE	High	Master Protein	P56593	Cytochrome P450 2A12 OS=Mus musculus OX=10090 GN=Cyp2a12 PE=1 SV=2	0	FALSE	303.797	71	38	108	34	492	56.1	9.19	46.86	38	other metabolic processes	other membranes;ER/Golgi;other cell component	other molecular function	Pf00067	13085	ENSMUSG00000060407	Cyp2a12	mmu:13085; P56593; Q8VCW9	Fatty acids; Aflatoxin activation and detoxification; CYP2E1 reactions		4	High	1
FALSE	High	Master Protein	Q569X9	Cytochrome P450, family 2, subfamily c, polypeptide 67 OS=Mus musculus OX=10090 GN=Cyp2c67 PE=1 SV=1	0	FALSE	87.688	42	17	36	7	491	56.1	7.36	16.07	17	other metabolic processes	other cell component	other molecular function	Pf00067	545288	ENSMUSG00000062624	Cyp2c67	E9QAE5; mmu:545288; Q569X9			0	High	1
FALSE	High	Master Protein	Q8BG07	5'-3' exonuclease PLD4 OS=Mus musculus OX=10090 GN=Pld4 PE=1 SV=1	0	FALSE	36.11	19	7	12	7	503	56.1	7.31	5.76	7	DNA metabolism;stress response;transport;other biological processes	other membranes;ER/Golgi;nucleus;other cytoplasmic organelle;other cell component	other molecular function	Pf00614, Pf13918	104759	ENSMUSG00000052160	Pld4	mmu:104759; Q3TD59; Q3UA19; Q6PDR0; Q8BG07; Q8BR69	Role of phospholipids in phagocytosis; Synthesis of IP3 and IP4 in the cytosol		2	High	1
FALSE	High	Master Protein	Q91V01	Lysophospholipid acyltransferase 5 OS=Mus musculus OX=10090 GN=Lpcat3 PE=1 SV=1	0	FALSE	31.741	18	9	11	9	487	56.1	8.56	4.7	9	cell organization and biogenesis;other metabolic processes;other biological processes	other membranes;ER/Golgi	other molecular function	Pf03062	14792	ENSMUSG00000004270	Lpcat3	B1B362; mmu:14792; O35131; Q8BNH6; Q91V01	Acyl chain remodelling of PS; Acyl chain remodelling of PC; Acyl chain remodelling of PE		3	High	1
FALSE	High	Master Protein	Q9CPY7	Cytosol aminopeptidase OS=Mus musculus OX=10090 GN=Lap3 PE=1 SV=3	0	FALSE	20.292	15	6	9	6	519	56.1	7.72	2.19	6	protein metabolism	cytosol;ER/Golgi;nucleus;other cell component	other molecular function	Pf00883, Pf02789	66988	ENSMUSG00000039682	Lap3	mmu:66988; Q3TFS5; Q4FJV1; Q4FK15; Q99P44; Q9CPY7; Q9CWN8		Oxidative stress and redox pathway	1	High	1
FALSE	High	Master Protein	Q9D816	Cytochrome P450 2C55 OS=Mus musculus OX=10090 GN=Cyp2c55 PE=1 SV=1	0	FALSE	9.1	4	3	7	1	490	56.1	6.98	4.46	3	other metabolic processes	plasma membrane;other membranes;ER/Golgi;other cell component	other molecular function	Pf00067	72082	ENSMUSG00000025002	Cyp2c55	mmu:72082; Q9D816		Eicosanoid metabolism via cytochrome P450 monooxygenases; Tryptophan metabolism	2	High	1
[truncated: 1,294 more rows]

## Sheet: native
Checked	Protein FDR Confidence: Combined	Master	Accession	Description	Exp. q-value: Combined	Contaminant	Sum PEP Score	Coverage [%]	# Peptides	# PSMs	# Unique Peptides	# AAs	MW [kDa]	calc. pI	Score CHIMERYS Identification: CHIMERYS Identification	# Peptides (by Search Engine): CHIMERYS Identification	Biological Process	Cellular Component	Molecular Function	Pfam IDs	Entrez Gene ID	Ensembl Gene ID	Gene Symbol	Gene ID	Reactome Pathways	WikiPathways	# Protein Pathway Groups	Found in Sample: F2: Sample	# Protein Groups	Modifications
[truncated: 416 more rows]

[truncated: 1 more sheets: dummy]
